# Supplementary material for: Revision of Cerinomyces (Dacrymycetes, Basidiomycota) with notes on morphologically and historically related taxa
Source: Stud Mycol. 2021 Dec 1;99:100117. doi: 10.1016/j.simyco.2021.100117 (PMC8645972; doi:10.1016/j.simyco.2021.100117)
Supplement: Multimedia component 1 [file mmc1.xlsx]

## Sheet: Sheet1
id	group of duplicates	additional id	exsiccata	taxon	typification	country	plutof link
O:Adane 150		Adane 150/2000		Dacrymyces venustus	Holotype	Ethiopia	https://plutof.ut.ee/#/specimen/view/1283806
ARIZ-M-AN09245		Gilbertson 15966, AN027337		Cerinomyces pallidus		USA	https://plutof.ut.ee/#/specimen/view/1452861
H:Savchenko 181108-1431				Cerinomyces tortus		Finland
PC:Bourdot 4482				Dacrymyces deliquescens var. myriadeus	Lectotype	France
PC:Bourdot 4499				Dacrymyces deliquescens var. nigricans	Lectotype	France
BPI1106573		Liberta & Navas 22-43, ILL1499		Cerinomyces concretus		Venezuela	https://plutof.ut.ee/#/specimen/view/1180142
BPI1106574		D.P. Rogers 2811		Cerinomyces favonius		USA	https://plutof.ut.ee/#/specimen/view/1180141
BPI725717	BPI725717, NY03684200, LSU00135945, TAAM192134	Welden 8662		Dacrymyces enatus var. macrosporus	Holotype	Panama	https://plutof.ut.ee/#/specimen/view/1180143
BPI726045		T272		Dacrymyces cf. cereus		French Polynesia	https://plutof.ut.ee/#/specimen/view/1180128
BPI726048				Dacrymyces corticioides		USA	https://plutof.ut.ee/#/specimen/view/1180137
BPI726049	TRTC: Martin 4673, BPI726049 ex US, BPI726050 ex MO186440, FH00489909, ISC-V-0045114, K, LSU00135942 ex MO186440, NY02136493, UC940258	Martin 4673		Cerinomyces pallidus	Isotype	USA	https://plutof.ut.ee/#/specimen/view/1180138
BPI726050	TRTC: Martin 4673, BPI726049 ex US, BPI726050 ex MO186440, FH00489909, ISC-V-0045114, K, LSU00135942 ex MO186440, NY02136493, UC940258	Martin 4673		Cerinomyces pallidus	Isotype	USA	https://plutof.ut.ee/#/specimen/view/1180139
BPI726051	BPI726051, LSU00173761	Wells 1380-3		Cerinomyces paulistanus		Brazil	https://plutof.ut.ee/#/specimen/view/1180134
BPI726052		Martin 3916		Cerinomyces pallidus		USA	https://plutof.ut.ee/#/specimen/view/1177148
BPI726053		Wells 1391-3		Cerinomyces paulistanus		Brazil	https://plutof.ut.ee/#/specimen/view/1180135
BPI726054		Wells 1542-4		Cerinomyces paulistanus		Brazil	https://plutof.ut.ee/#/specimen/view/1180136
BPI726061	PC0706688, BPI726061	7352		Cerinomyces crustulinus	Isolectotype	France	https://plutof.ut.ee/#/specimen/view/1177149
BPI726062				Femsjonia pezizoidea		Brazil	https://plutof.ut.ee/#/specimen/view/1180132
BPI726063				Dacrymyces cereus		Brazil	https://plutof.ut.ee/#/specimen/view/1180131
URM:Chikowski 1167				Dacrymyces cereus		Brazil	https://plutof.ut.ee/#/specimen/view/1285072
URM:Chikowski 1544	URM:Chikowski 1544, H, TU135139			Cerinomyces brevisetus	Holotype	Brazil	https://plutof.ut.ee/#/specimen/view/1285069
CWU(MYC)6247		Savchenko 25.09.13_11		Calocera glossoides		Ukraine	https://plutof.ut.ee/#/specimen/view/715147
CWU(MYC)6281		Savchenko 01.12.12_2		Cerinomyces neuhoffii		Ukraine	https://plutof.ut.ee/#/specimen/view/715942
CWU(MYC)6342		Savchenko 04.11.13_5_1		Cerinomyces neuhoffii		Ukraine	https://plutof.ut.ee/#/specimen/view/715954
CWU(MYC)6922				Calocera cornea		Ukraine	https://plutof.ut.ee/#/specimen/view/1181754
CWU(MYC)6937				Calocera viscosa		Ukraine	https://plutof.ut.ee/#/specimen/view/1181766
CWU(MYC)7014		Savchenko J0049		Guepiniopsis buccina		Ukraine	https://plutof.ut.ee/#/specimen/view/715998
CWU(MYC)7035				Cerinomyces aeneus		Ukraine	https://plutof.ut.ee/#/specimen/view/716018
CWU(MYC)7500	H7009708, CWU(MYC)7500, UPS			Cerinomyces aeneus	Isotype	Ukraine	https://plutof.ut.ee/#/specimen/view/1182216
ENZ20001				Cerinomyces lipoferus		The Netherlands
UPS:F-015301		Lundell 862, 229708		Cerinomyces tortus	Holotype of Dacrymyces punctiformis	Sweden	https://plutof.ut.ee/#/specimen/view/1091766
UBC:F1032	GB-0071218, UBC:F1032	Hallenberg 7309		Cerinomyces atrans	Isotype	Canada	https://plutof.ut.ee/#/specimen/view/1044646
UPS:F-116976				Cerinomyces enatus		USA	https://plutof.ut.ee/#/specimen/view/1093132
UPS:F-116977				Cerinomyces enatus		USA	https://plutof.ut.ee/#/specimen/view/1093130
S:F19424	H7009712, LE22381, S:F19424, S:F19438		Krieger, Fungi Saxon. Exs. Fungi Saxonici exsiccati [1 - 2500], no. 1909	Dacrymyces confluens	Isolectotype of Ceracea aureofulva	Germany	https://plutof.ut.ee/#/specimen/view/1099188
S:F19431				Dacrymyces confluens		Germany	https://plutof.ut.ee/#/specimen/view/1099185
S:F19438	H7009712, LE22381, S:F19424, S:F19438		Krieger, Fungi Saxon. Exs. Fungi Saxonici exsiccati [1 - 2500], no. 1909	Dacrymyces confluens	Isolectotype of Ceracea aureofulva	Germany	https://plutof.ut.ee/#/specimen/view/1099189
S:F19444				Dacrymyces lagerheimii		Ecuador	https://plutof.ut.ee/#/specimen/view/1099186
S:F19448				Dacrymyces lagerheimii		Ecuador	https://plutof.ut.ee/#/specimen/view/1099187
S:F20231		9		Femsjonia pezizoidea	Holotype of Ceracea rickii	Brazil	https://plutof.ut.ee/#/specimen/view/1099206
S:F20949		Puttemans 761		Femsjonia pezizoidea	Isotype	Brazil	https://plutof.ut.ee/#/specimen/view/1099883
O:F-247959				Cerinomyces volaticus		Norway	https://plutof.ut.ee/#/specimen/view/1365929
S:F250273	FH00621439, S:F250273		Thaxter, Reliqu. Farlow. Reliquiae Farlowianae. Cryptogams distributed by the Farlow Herbarium of Harvard University [1 - 600], no. 304	Dacrymyces corticioides		USA	https://plutof.ut.ee/#/specimen/view/1099886
S:F250344		Lindqvist 18723		Cerinomyces volaticus	Holotype	Sweden
UPS:F-560919		Knutsson 2000-067		Cerinomyces aeneus		Sweden	https://plutof.ut.ee/#/specimen/view/1357543
UPS:F-593533				Dacrymyces pinacearum		Japan
UPS:F-593535				Dacrymyces pinacearum		Japan
UPS:F-593536				Dacrymyces aff. chrysospermus		Japan
UPS:F-729991		Romell 2461		Cerinomyces tortus	Isotype of Dacrymyces romellii	Sweden	https://plutof.ut.ee/#/specimen/view/1278167
UBC:F873		Hallenberg 6893		Cerinomyces aff. pallidus		Canada	https://plutof.ut.ee/#/specimen/view/1044647
O:F-904085		Ryvarden 18922		Cerinomyces pinguis	Holotype	Nepal	https://plutof.ut.ee/#/specimen/view/1011823
O:F-904088		Ryvarden 18670B		Cerinomyces nepalensis	Holotype	Nepal	https://plutof.ut.ee/#/specimen/view/1009210
O:F-919450				Cerinomyces concretus	Holotype	Colombia	https://plutof.ut.ee/#/specimen/view/1009207
UPS:F-939814				Dacrymyces stillatus		Sweden
UPS:F-939816				Dacrymyces stillatus		Sweden
UPS:F-939957				Ditiola radicata		Sweden
UPS:F-939961				Ditiola radicata		Finland
UPS:F-940134				Dacrymyces chrysocomus		Sweden
UPS:F-940136				Dacrymyces chrysocomus		Spain
UPS:F-940137				Dacrymyces estonicus		Sweden
UPS:F-940138				Dacrymyces estonicus		Sweden
UPS:F-940139				Dacrymyces ovisporus		Sweden
UPS:F-940140				Dacrymyces ovisporus		Sweden
UPS:F-940773				Calocera viscosa		Sweden
UPS:F-940774				Calocera cornea		Sweden
UPS:F-940775				Calocera cornea		Sweden
UPS:F-940776				Dacrymyces minutus		Finland
UPS:F-940777	UPS:F-940777, H7009042			Cerinomyces lipoferus	Holotype	Sweden	https://plutof.ut.ee/#/specimen/view/1489212
UPS:F-940778				Cerinomyces lipoferus		Sweden	https://plutof.ut.ee/#/specimen/view/1407793
UPS:F-940947				Guepiniopsis buccina		Spain
UPS:F-940948	UPS:F-940948, H7009043			Cerinomyces aff. tortus 2		Norway	https://plutof.ut.ee/#/specimen/view/1417542
UPS:F-940949				Dacryonaema macnabbii		Sweden	https://plutof.ut.ee/#/specimen/view/1508202
UPS:F-940954	UPS:F-940954, H7009036			Dacryonaema macnabbii		Sweden	https://plutof.ut.ee/#/specimen/view/1375017
UPS:F-940992				Dacryonaema macnabbii		Sweden	https://plutof.ut.ee/#/specimen/view/1508201
UPS:F-940995				Dacryonaema macnabbii		Sweden
UPS:F-940996				Dacryonaema macnabbii		Sweden
UPS:F-940998				Dacryonaema macrosporum		Finland	https://plutof.ut.ee/#/specimen/view/1508204
UPS:F-941001	UPS:F-941001, H6014412			Dacryonaema macrosporum	Isotype	Finland	https://plutof.ut.ee/#/specimen/view/1375026
UPS:F-941005				Dacryonaema rufum		Sweden	https://plutof.ut.ee/#/specimen/view/1508194
UPS:F-941012				Dacryonaema rufum		Finland	https://plutof.ut.ee/#/specimen/view/1508206
UPS:F-941016				Cerinomyces tortus		Sweden	https://plutof.ut.ee/#/specimen/view/1357556
UPS:F-941017		Ryman 9264d		Cerinomyces tortus		Sweden	https://plutof.ut.ee/#/specimen/view/1357553
UPS:F-941018				Cerinomyces tortus		Sweden	https://plutof.ut.ee/#/specimen/view/1357559
UPS:F-941019				Cerinomyces neuhoffii		Spain	https://plutof.ut.ee/#/specimen/view/1357557
UPS:F-941020	UPS:F-941020, H7009709			Cerinomyces neuhoffii	Holotype	Sweden	https://plutof.ut.ee/#/specimen/view/1357558
UPS:F-941021				Cerinomyces neuhoffii		Sweden
UPS:F-941252				Cerinomyces neuhoffii		Sweden
UPS:F-941254				Unilacryma bispora		Sweden	https://plutof.ut.ee/#/specimen/view/1508198
UPS:F-941257	UPS:F-941257, H7009037			Unilacryma bispora	Isotype	Sweden	https://plutof.ut.ee/#/specimen/view/1375047
UPS:F-941264	UPS:F-941264, H7009038			Unilacryma bispora		Sweden	https://plutof.ut.ee/#/specimen/view/1375054
UPS:F-941268				Unilacryma bispora		Sweden	https://plutof.ut.ee/#/specimen/view/1375061
UPS:F-941277				Unilacryma unispora		Sweden	https://plutof.ut.ee/#/specimen/view/1508207
UPS:F-941278				Unilacryma unispora		Sweden	https://plutof.ut.ee/#/specimen/view/1508208
UPS:F-946499				Cerinomyces aeneus		Sweden	https://plutof.ut.ee/#/specimen/view/1357555
UPS:F-946501				Cerinomyces neuhoffii		Sweden	https://plutof.ut.ee/#/specimen/view/1357554
UPS:F-946503				Cerinomyces neuhoffii		Sweden	https://plutof.ut.ee/#/specimen/view/1357546
UPS:F-946504				Cerinomyces aff. tortus 1		Sweden	https://plutof.ut.ee/#/specimen/view/1357547
UPS:F-946505				Cerinomyces neuhoffii		Cyprus	https://plutof.ut.ee/#/specimen/view/1357545
UPS:F-946506				Cerinomyces creber		Spain	https://plutof.ut.ee/#/specimen/view/1357544
UPS:F-946507				Cerinomyces creber		Spain	https://plutof.ut.ee/#/specimen/view/1507960
UPS:F-946508				Cerinomyces tortus		Sweden
UPS:F-946509	UPS:F-946509, H6014413			Cerinomyces aff. tortus 1		Finland	https://plutof.ut.ee/#/specimen/view/1380056
UPS:F-946510				Cerinomyces neuhoffii		Sweden	https://plutof.ut.ee/#/specimen/view/1507962
UPS:F-946511				Cerinomyces tortus		Sweden	https://plutof.ut.ee/#/specimen/view/1507963
UPS:F-946512				Cerinomyces creber	Holotype	Spain	https://plutof.ut.ee/#/specimen/view/1507945
UPS:F-946513				Cerinomyces lipoferus		Sweden
UPS:F-946514				Cerinomyces tortus		Sweden	https://plutof.ut.ee/#/specimen/view/1507965
UPS:F-946515	UPS:F-946515, H7009710, TU135086			Cerinomyces tortus	Neotype	Sweden	https://plutof.ut.ee/#/specimen/view/1500162
UPS:F-946596				Dacrymyces fennicus		Sweden	https://plutof.ut.ee/#/specimen/view/1357549
UPS:F-946597				Dacrymyces fennicus		Sweden	https://plutof.ut.ee/#/specimen/view/1357550
UPS:F-958851		Rubio 7557		Cerinomyces aff. crustulinus 1		Spain	https://plutof.ut.ee/#/specimen/view/1485547
UPS:F-979574				Cerinomyces creber		Spain
FH00304774		Whelden 142		Cerinomyces enatus	Holotype of Dacrymyces gangliformis	USA	https://plutof.ut.ee/#/specimen/view/1026102
FH00304786				Dacrymyces lagerheimii	Lectotype	Ecuador	https://plutof.ut.ee/#/specimen/view/1009199
FH00304787				Dacrymyces lagerheimii	Syntype	Ecuador	https://plutof.ut.ee/#/specimen/view/1026094
FH00304788				Dacrymyces lagerheimii	Syntype	Ecuador	https://plutof.ut.ee/#/specimen/view/1186969
FH00304790				Dacrymyces lagerheimii	Syntype	Ecuador	https://plutof.ut.ee/#/specimen/view/1186971
FH00304801				Dacrymyces cereus	Lectotype	Brazil	https://plutof.ut.ee/#/specimen/view/1009200
FH00304802				Ceracea triseptata nom. herb.		Trinidad and Tobago	https://plutof.ut.ee/#/specimen/view/1011195
FH00304803				Ceracea subsulphurea		Brazil	https://plutof.ut.ee/#/specimen/view/1368716
FH00304805		Rick 413		Femsjonia pezizoidea		Brazil	https://plutof.ut.ee/#/specimen/view/1026099
FH00304806		Rick 495		Femsjonia pezizoidea		Brazil	https://plutof.ut.ee/#/specimen/view/1026098
FH00304807				Femsjonia pezizoidea		Brazil	https://plutof.ut.ee/#/specimen/view/1026097
FH00486013		2082		Dacrymyces corticioides		USA	https://plutof.ut.ee/#/specimen/view/1186988
FH00486162	FH00486162, FH00621438		Shear, New York Fungi New York Fungi [1 - 200], no. 119	Dacrymyces corticioides		USA	https://plutof.ut.ee/#/specimen/view/1186996
FH00489909	TRTC: Martin 4673, BPI726049 ex US, BPI726050 ex MO186440, FH00489909, ISC-V-0045114, K, LSU00135942 ex MO186440, NY02136493, UC940258	Martin 4673		Cerinomyces pallidus	Isotype	USA	https://plutof.ut.ee/#/specimen/view/1009192
FH00596873	FH00596873, K(M):94215, K(M):141181	2456		Cerinomyces enatus	Lectotype	USA	https://plutof.ut.ee/#/specimen/view/1356307
FH00621438	FH00486162, FH00621438		Shear, New York Fungi New York Fungi [1 - 200], no. 119	Dacrymyces corticioides		USA	https://plutof.ut.ee/#/specimen/view/1026100
FH00621439	FH00621439, S:F250273			Dacrymyces corticioides		USA	https://plutof.ut.ee/#/specimen/view/1187001
FH00965285		Duss 514		Dacrymyces tristis	Syntype	Guadeloupe	https://plutof.ut.ee/#/specimen/view/1484399
CFMR:FP-102085				Dacrymyces sobrius		USA	https://plutof.ut.ee/#/specimen/view/1179335
CFMR:FP-133094				Cerinomyces tristis		USA	https://plutof.ut.ee/#/specimen/view/1179347
CFMR:FP-133350				Cerinomyces aff. fugax		USA	https://plutof.ut.ee/#/specimen/view/1179348
CFMR:FP-133356				Cerinomyces atrans		USA	https://plutof.ut.ee/#/specimen/view/1179349
CFMR:FP-150848				Cerinomyces ramosissimus	Holotype	Belize	https://plutof.ut.ee/#/specimen/view/1179341
PC:Galzin 17717				Cerinomyces tortus	Holotype of Dacrymyces deliquescens var. castaneus	France
PC:Galzin 5172				Dacrymyces deliquescens var. ardosiacus	Lectotype	France
GB:E. Larsson 23-99	GB:E. Larsson 23-99, TU114612			Cerinomyces volaticus		Estonia	https://plutof.ut.ee/#/specimen/view/1012718
GB:K.-H. Larsson 8688				Cerinomyces volaticus		Norway	https://plutof.ut.ee/#/specimen/view/1283847
GB-0071192				Cerinomyces borealis		Sweden	https://plutof.ut.ee/#/specimen/view/1019337
GB-0071193		Herb. Erikss. 873		Cerinomyces volaticus		Sweden	https://plutof.ut.ee/#/specimen/view/1051856
GB-0071194				Cerinomyces borealis		Sweden	https://plutof.ut.ee/#/specimen/view/1016857
GB-0071195		K.-H. Larsson 3226		Cerinomyces borealis		Sweden	https://plutof.ut.ee/#/specimen/view/1019339
GB-0071196		K.-H. Larsson 3401b		Cerinomyces borealis		Sweden	https://plutof.ut.ee/#/specimen/view/1019338
GB-0071197		Eriksson 8195, Herb. Eriks. 875		Cerinomyces borealis		Sweden	https://plutof.ut.ee/#/specimen/view/1019343
GB-0071198		Eriksson 8194, Herb. Erikss. 874		Cerinomyces borealis		Sweden	https://plutof.ut.ee/#/specimen/view/1011403
GB-0071199		Eriksson 8658, Herb. Eriks. 876		Cerinomyces borealis		Sweden	https://plutof.ut.ee/#/specimen/view/1019346
GB-0071200		K.-H. Larsson 4194		Cerinomyces borealis		Sweden	https://plutof.ut.ee/#/specimen/view/1019334
GB-0071201		Hjortstam 3277		Cerinomyces volaticus		Sweden	https://plutof.ut.ee/#/specimen/view/1019350
GB-0071202	GB-0071202, GB-0071212, TAAM099151	Hjortstam 1526		Cerinomyces borealis		Sweden	https://plutof.ut.ee/#/specimen/view/1019349
GB-0071203		K.-H. Larsson 545		Cerinomyces borealis		Sweden	https://plutof.ut.ee/#/specimen/view/1019348
GB-0071204		K.-H. Larsson 754b		Cerinomyces borealis		Sweden	https://plutof.ut.ee/#/specimen/view/1019347
GB-0071205		K.-H. Larsson 890		Cerinomyces volaticus		Sweden	https://plutof.ut.ee/#/specimen/view/1019344
GB-0071206		Hjortstam 1926		Cerinomyces volaticus		Sweden	https://plutof.ut.ee/#/specimen/view/1019351
GB-0071207		Hjorstam 2115/a		Cerinomyces borealis		Sweden	https://plutof.ut.ee/#/specimen/view/1018848
GB-0071208		Hjortstam 1408		Cerinomyces borealis		Sweden	https://plutof.ut.ee/#/specimen/view/1017805
GB-0071209		Hjorstam 2310		Cerinomyces aff. borealis		Sweden	https://plutof.ut.ee/#/specimen/view/1018475
GB-0071210		Hjorstam 2797		Cerinomyces aff. borealis		Sweden	https://plutof.ut.ee/#/specimen/view/1018474
GB-0071211		K.-H. Larsson 2414		Cerinomyces borealis		Sweden	https://plutof.ut.ee/#/specimen/view/1019340
GB-0071212	GB-0071202, GB-0071212, TAAM099151	Hjortstam 1526		Cerinomyces borealis		Sweden	https://plutof.ut.ee/#/specimen/view/1017801
GB-0071213		Hjortstam 4408		Cerinomyces borealis		Sweden	https://plutof.ut.ee/#/specimen/view/1019336
GB-0071214		Martin 5180, 877		Cerinomyces pallidus		USA	https://plutof.ut.ee/#/specimen/view/1009194
GB-0071215		12223		Cerinomyces favonius		Canada	https://plutof.ut.ee/#/specimen/view/1051857
GB-0071216		12222		Cerinomyces favonius		Canada	https://plutof.ut.ee/#/specimen/view/1051858
GB-0071217		Hallenberg 10674, 1286		Cerinomyces atrans		Canada	https://plutof.ut.ee/#/specimen/view/1051859
GB-0071218	GB-0071218, UBC:F1032	Hallenberg 7309		Cerinomyces atrans	Holotype	Canada	https://plutof.ut.ee/#/specimen/view/1012723
GB-0071219		7507		Cerinomyces fugax		Canada	https://plutof.ut.ee/#/specimen/view/1051860
GB-0071220		Hjortstam 8929		Cerinomyces borealis		Norway	https://plutof.ut.ee/#/specimen/view/1019335
GB-0071221		K.-H. Larsson 2771		Cerinomyces cf. borealis		Norway	https://plutof.ut.ee/#/specimen/view/1012721
GB-0071222		Hjortstam 13211		Cerinomyces borealis		Norway	https://plutof.ut.ee/#/specimen/view/1012720
GB-0071223		Hjortstam 13214		Cerinomyces borealis		Norway	https://plutof.ut.ee/#/specimen/view/1012719
GB-0071224		Hjortstam 14504		Cerinomyces borealis		Finland	https://plutof.ut.ee/#/specimen/view/1012722
GB-0071225		Hallenberg 6649		Cerinomyces tristis		Canada	https://plutof.ut.ee/#/specimen/view/1009204
GB-0071226				Cerinomyces cf. tristis		Canada	https://plutof.ut.ee/#/specimen/view/1009203
GB-0087175		Hjortstam 17423		Cerinomyces borealis		Sweden	https://plutof.ut.ee/#/specimen/view/1019342
GB-0161225		19548		Cerinomyces lipoferus		Sweden	https://plutof.ut.ee/#/specimen/view/1507913
GB-0180499		Hallenberg 7069		Cerinomyces atrans		Canada	https://plutof.ut.ee/#/specimen/view/1507948
BPI: Gilbertson 22101	BPI: Gilbertson 22101, ARIZ			Cerinomyces fasciculatus	Holotype	USA
H6049575		Herb. Karsten 1407		Dacrymyces confluens		Finland	https://plutof.ut.ee/#/specimen/view/1139928
H6049587		Herb. Karsten 1344	Rabenhorst, Fungi Eur. Exs. Fungi Europaei exsiccati, Klotzschii herbarii vivi mycologici continuatio. Editio nov. Series secunda [1 - 2600], no. 3522	Dacrymyces confluens	Lectotype	Finland	https://plutof.ut.ee/#/specimen/view/1139929
H6055125		Kotiranta 26863		Cerinomyces borealis		Finland	https://plutof.ut.ee/#/specimen/view/1051861
H7008652		КЮН1422		Cerinomyces aculeatus		Russia	https://plutof.ut.ee/#/specimen/view/1285116
H7008759		Savchenko 171123/1135		Dacryopinax sp.		Kenya	https://plutof.ut.ee/#/specimen/view/1270336
H7008841	H7008841, EA	Savchenko 171127/1559A		Dacrymyces grandinioides		Kenya	https://plutof.ut.ee/#/specimen/view/1270429
H7008890	H7008890, EA	Savchenko 171127/1129F		Dacrymyces grandinioides		Kenya	https://plutof.ut.ee/#/specimen/view/1273874
H7008893		Spirin 8473		Cerinomyces favonius	Holotype	USA	https://plutof.ut.ee/#/specimen/view/1009202
H7008894		Spirin 8688b		Cerinomyces favonius		USA	https://plutof.ut.ee/#/specimen/view/1009201
H7009035	H7009035, UPS			Dacryonaema macnabbii		Sweden	https://plutof.ut.ee/#/specimen/view/1374978
H7009708	H7009708, CWU(MYC)7500, UPS			Cerinomyces aeneus	Holotype	Ukraine	https://plutof.ut.ee/#/specimen/view/1507969
H7009711	H7009711, NY	Miettinen 16934		Cerinomyces tristis	Holotype	USA	https://plutof.ut.ee/#/specimen/view/1051868
H7009712	H7009712, LE22381, S:F19424, S:F19438		Krieger, Fungi Saxon. Exs. Fungi Saxonici exsiccati [1 - 2500], no. 1909	Dacrymyces confluens	Lectotype of Ceracea aureofulva	Germany	https://plutof.ut.ee/#/specimen/view/993835
H7009713	H7009713, K, NY00738305, NY00738306		Ellis & Everhart, N. Amer. Fungi. Ser. II North American fungi. Second series [1501 - 3600], no. 1587	Dacrymyces corticioides	Syntype	USA	https://plutof.ut.ee/#/specimen/view/1011185
H:Haikonen 24269		Haikonen 24269		Femsjonia peziziformis		Finland	https://plutof.ut.ee/#/specimen/view/1507914
H:Haikonen 30097				Femsjonia peziziformis		Finland
CFMR:HHB-1768				Cerinomyces pallidus		USA	https://plutof.ut.ee/#/specimen/view/1179334
CFMR:HHB-416				Dacrymyces corticioides		USA	https://plutof.ut.ee/#/specimen/view/1179344
CFMR:HHB-553				Cerinomyces hesperidis		USA	https://plutof.ut.ee/#/specimen/view/1179354
CFMR:HHB-6685				Dacrymyces burdsallii		USA	https://plutof.ut.ee/#/specimen/view/1179339
CFMR:HHB-671				Cerinomyces enatus		USA	https://plutof.ut.ee/#/specimen/view/1179355
CFMR:HHB-6817				Dacrymyces aff. ceraceus		USA	https://plutof.ut.ee/#/specimen/view/1179337
CFMR:HHB-6908				Dacrymyces burdsallii	Holotype	USA	https://plutof.ut.ee/#/specimen/view/1179338
CFMR:HHB-7334				Cerinomyces enatus		USA	https://plutof.ut.ee/#/specimen/view/1179353
CFMR:HHB-8856				Cerinomyces fugax	Holotype	USA	https://plutof.ut.ee/#/specimen/view/1179342
CFMR:HHB-8969				Dacrymyces ceraceus	Holotype	USA	https://plutof.ut.ee/#/specimen/view/1179336
HKAS27392	HKAS27392, TMI-18048, TNS-F-11473	Maekawa 93091618		Cerinomyces curvisporus	Holotype	China
HMAS85668		Peng 1690, MHSU 720		Dacrymyces pengii	Holotype	China	https://plutof.ut.ee/#/specimen/view/1176563
K(M):141181	FH00596873, K(M):94215, K(M):141181	Ravenel 2456		Cerinomyces enatus	isolectotype	USA	https://plutof.ut.ee/#/specimen/view/1373686
K(M):237139	K(M):237139, PDD25551	Irwin 539		Dacrymyces grandinioides	Holotype	Kenya	https://plutof.ut.ee/#/specimen/view/1361219
K(M):257626			Roumeguère, Fungi Sel. Gall. Exs. Fungi selecti Gallici exsiccati [1 - 6100], no. 2216	Dacrymyces adpressus	Lectotype	France	https://plutof.ut.ee/#/specimen/view/1373682
K(M):81678				Dacryonaema macnabbii	Holotype	United Kingdom	https://plutof.ut.ee/#/specimen/view/1373687
K(M):94215	FH00596873, K(M):94215, K(M):141181	Ravenel 2456		Cerinomyces enatus	Isolectotype	USA	https://plutof.ut.ee/#/specimen/view/1373685
KAS:GEL4761				Dacrymyces grandinioides		Réunion	https://plutof.ut.ee/#/specimen/view/1156222
L.3983554		ND20004		Cerinomyces lipoferus		The Netherlands
L0202240		4103		Cerinomyces crustulinus var. latisporus	Holotype	France	https://plutof.ut.ee/#/specimen/view/1033083
LSU00135939		T1110		Dacrymyces pulchrus	Holotype	Argentina	https://plutof.ut.ee/#/specimen/view/1135132
LSU00135945	BPI725717, NY03684200, LSU00135945, TAAM192134	8662		Dacrymyces enatus var. macrosporus	Isotype	Panama	https://plutof.ut.ee/#/specimen/view/1296371
LSU00135946		25		Dacrymyces fennicus holotype	Isotype	Finland	https://plutof.ut.ee/#/specimen/view/1296372
LSU00173760	NY:Rogerson 3959, LSU00173760	Rogerson 3959		Dacrymyces corticioides		USA	https://plutof.ut.ee/#/specimen/view/1296366
LSU00173761	BPI726051, LSU00173761			Cerinomyces paulistanus		Brazil	https://plutof.ut.ee/#/specimen/view/1296321
LY11601				Dacrymyces grandinioides		Réunion	https://plutof.ut.ee/#/specimen/view/1006906
LY11604				Dacrymyces grandinioides		Réunion	https://plutof.ut.ee/#/specimen/view/1006907
LY11615	LY11615, PDD48050			Dacrymyces grandinioides		Réunion
LY11692				Cerinomyces albosporus	Holotype	Réunion	https://plutof.ut.ee/#/specimen/view/657716
LY7839				Dacrymyces aff. venustus 1		Gabon	https://plutof.ut.ee/#/specimen/view/1006905
NCSLG21158		3739139		Dacrymyces grandii	Holotype	USA	https://plutof.ut.ee/#/specimen/view/1357564
NCU-F-0009150		Couch 4075		Cerinomyces enatus	Holotype of Dacrymyces fuscominus	USA	https://plutof.ut.ee/#/specimen/view/1484485
NCU-F-0026842				Unilacryma unispora	Holotype	USA
NCU-F-0031543		Couch 4072		Cerinomyces cokeri	Holotype	USA	https://plutof.ut.ee/#/specimen/view/1458442
NY:"C. canadensis №1"				Dacrymyces corticioides		USA	https://plutof.ut.ee/#/specimen/view/1026106
NY:”C. pallidus №1”		177		Cerinomyces pallidus		USA	https://plutof.ut.ee/#/specimen/view/1026108
NY00738304		Olive T122		Dacrymyces paraphysatus	Holotype	French Polynesia	https://plutof.ut.ee/#/specimen/view/1379401
NY00738305	H7009713, K, NY00738305, NY00738306			Dacrymyces corticioides	Syntype	USA
NY00738306	H7009713, K, NY00738305, NY00738306			Dacrymyces corticioides	Syntype	USA
NY00738307			Ellis & Everhart, N. Amer. Fungi. Ser. II North American fungi. Second series [1501 - 3600] (?), no. 1587	Dacrymyces corticioides	Syntype?	USA	https://plutof.ut.ee/#/specimen/view/1026115
NY00738308			Ellis & Everhart, N. Amer. Fungi. Ser. II North American fungi. Second series [1501 - 3600], no. 2028	Dacrymyces corticioides var. conigenus	Isotype	USA	https://plutof.ut.ee/#/specimen/view/1026114
NY00738309				Dacrymyces corticioides var. conigenus	Isotype	USA	https://plutof.ut.ee/#/specimen/view/1026113
NY01042800		95A (or 954), 255		Ceracea vernicosa	Lectotype	USA	https://plutof.ut.ee/#/specimen/view/1026104
NY01782362		Gilbertson 7794		Cerinomyces hesperidis	Holotype	USA	https://plutof.ut.ee/#/specimen/view/1379403
NY01782364		Gilbertson 4907		Cerinomyces hesperidis		USA	https://plutof.ut.ee/#/specimen/view/1379404
NY02136493	TRTC: Martin 4673, BPI726049 ex US, BPI726050 ex MO186440, FH00489909, ISC-V-0045114, K, LSU00135942 ex MO186440, NY02136493, UC940258	Martin 4673		Cerinomyces pallidus	Isotype	USA	https://plutof.ut.ee/#/specimen/view/1024774
NY02686162				Dacrymyces corticioides		USA	https://plutof.ut.ee/#/specimen/view/1379400
NY03684200	BPI725717, NY03684200, LSU00135945, TAAM192134	8662		Dacrymyces enatus var. macrosporus	Isotype	Panama	https://plutof.ut.ee/#/specimen/view/1379396
O101808		Bakke 1581		Cerinomyces borealis		Norway	https://plutof.ut.ee/#/specimen/view/1011439
O101809		Bakke 1566		Cerinomyces borealis		Norway	https://plutof.ut.ee/#/specimen/view/1011442
O101810		Ryvarden 13602		Cerinomyces volaticus		Norway	https://plutof.ut.ee/#/specimen/view/1011448
O101811		686/75		Cerinomyces borealis		Norway	https://plutof.ut.ee/#/specimen/view/1011471
O101812		Ryvarden 39230		Cerinomyces borealis		Norway	https://plutof.ut.ee/#/specimen/view/1011482
O101813		Ryvarden 20204		Cerinomyces volaticus		Norway	https://plutof.ut.ee/#/specimen/view/1011493
O101814		Hereng 375		Cerinomyces borealis		Norway	https://plutof.ut.ee/#/specimen/view/1011506
O101815		Hjortstam 8553		Cerinomyces borealis		Sweden	https://plutof.ut.ee/#/specimen/view/1011518
O146179				Cerinomyces aeneus		Norway	https://plutof.ut.ee/#/specimen/view/1507919
O160046		Torkelsen 27/83		Cerinomyces tortus		Norway	https://plutof.ut.ee/#/specimen/view/1507923
O160847		Ryvarden13605		Cerinomyces volaticus		Norway	https://plutof.ut.ee/#/specimen/view/1011455
O160848		Høgholen 528/76		Cerinomyces borealis	Holotype	Norway	https://plutof.ut.ee/#/specimen/view/1365824
O188052		Oldervik 609.04		Cerinomyces borealis		Norway	https://plutof.ut.ee/#/specimen/view/1011525
O189348		Oldervik 402.03		Cerinomyces volaticus		Norway	https://plutof.ut.ee/#/specimen/view/1011530
O288478		Oldervik 006.09		Cerinomyces borealis		Norway	https://plutof.ut.ee/#/specimen/view/1011533
H:Miettinen 12740.1		H6012436		Cerinomyces tortus		Finland	https://plutof.ut.ee/#/specimen/view/1152015
H:Miettinen 14094		H6012704		Cerinomyces borealis		Finland	https://plutof.ut.ee/#/specimen/view/1297497
H:Miettinen 14095		H6012705		Cerinomyces tortus		Finland	https://plutof.ut.ee/#/specimen/view/1152019
H:Miettinen 14818				Dacrymyces chrysospermus		USA	https://plutof.ut.ee/#/specimen/view/1184927
H:Miettinen 15065.2		H6013355		Cerinomyces aeneus		Finland	https://plutof.ut.ee/#/specimen/view/1134827
H:Miettinen 15893				Cerinomyces neuhoffii		Finland	https://plutof.ut.ee/#/specimen/view/1241735
H:Miettinen 16740.1				Dacryopinax spathularia		USA	https://plutof.ut.ee/#/specimen/view/1297677
H:Miettinen 19013	H:Miettinen 19013, TU135164			Cerinomyces tristis		USA	https://plutof.ut.ee/#/specimen/view/1516776
H:Miettinen 19137		H6013666		Dacrymyces cf. minor		Finland	https://plutof.ut.ee/#/specimen/view/1133060
H:Miettinen 20559				Dacryopinax spathularia		Indonesia	https://plutof.ut.ee/#/specimen/view/1380099
H:Miettinen 20574				Dacrymyces fennicus		Finland	https://plutof.ut.ee/#/specimen/view/1133884
H:Miettinen 20590.2				Ditiola radicata		Finland	https://plutof.ut.ee/#/specimen/view/1297671
H:Miettinen 20591				Dacrymyces cf. minor		Finland	https://plutof.ut.ee/#/specimen/view/1185780
H:Miettinen 20608				Dacrymyces cf. stillatus		Finland	https://plutof.ut.ee/#/specimen/view/1185768
H:Miettinen 20778				Cerinomyces neuhoffii		Finland	https://plutof.ut.ee/#/specimen/view/1185772
H:Miettinen 20787				Dacrymyces ovisporus		Finland	https://plutof.ut.ee/#/specimen/view/1185776
H:Miettinen 20996				Cerinomyces tortus		Finland	https://plutof.ut.ee/#/specimen/view/1301974
H:Miettinen 21034				Cerinomyces tortus		Finland	https://plutof.ut.ee/#/specimen/view/1297661
H:Miettinen 21058				Cerinomyces tortus		Finland	https://plutof.ut.ee/#/specimen/view/1297654
H:Miettinen 21156.1				Cerinomyces borealis		Finland	https://plutof.ut.ee/#/specimen/view/1297496
H:Miettinen 21174				Dacrymyces fennicus		Finland	https://plutof.ut.ee/#/specimen/view/1297593
H:Miettinen 21288				Cerinomyces tortus		Finland	https://plutof.ut.ee/#/specimen/view/1297666
H:Miettinen 21292				Cerinomyces tortus		Finland	https://plutof.ut.ee/#/specimen/view/1297668
PC0140726		Duhem 3472		Cerinomyces megalosporus	Holotype	France	https://plutof.ut.ee/#/specimen/view/1140335
PC0706688	PC0706688, BPI726061	7352, Galzin 5793		Cerinomyces crustulinus	Lectotype	France	https://plutof.ut.ee/#/specimen/view/1135143
PC0706775		Duhem 3473		Cerinomyces megalosporus		France	https://plutof.ut.ee/#/specimen/view/1135139
PC0706776		Duhem 3640		Cerinomyces megalosporus		France	https://plutof.ut.ee/#/specimen/view/1135140
PC0706777		Duhem 3360		Cerinomyces megalosporus		France	https://plutof.ut.ee/#/specimen/view/1135141
PC0706778		Duhem 3823		Cerinomyces megalosporus		France	https://plutof.ut.ee/#/specimen/view/1135142
PC0706779		Duhem 3683		Cerinomyces volaticus		France	https://plutof.ut.ee/#/specimen/view/1135137
PDD48050	LY11615, PDD48050			Dacrymyces grandinioides		Réunion	https://plutof.ut.ee/#/specimen/view/1253129
PDD87816		Paulus 752		Cerinomyces inermis	Holotype	New Zealand	https://plutof.ut.ee/#/specimen/view/1253135
PDD93708	PDD93708, TU135087	Paulus 4851		Cerinomyces verecundus	Holotype	New Zealand	https://plutof.ut.ee/#/specimen/view/1253136
PRM929891				Cerinomyces aeneus		Czechia	https://plutof.ut.ee/#/specimen/view/1507931
PRM929896				Cerinomyces aeneus		Czechia
PRM929897				Cerinomyces aeneus		Czechia
PRM929903				Cerinomyces aeneus		Czechia
PRM929907				Cerinomyces aeneus		Czechia
PRM934335				Cerinomyces aeneus		Czechia	https://plutof.ut.ee/#/specimen/view/1507933
PWU:Balkovsky 708				Dacrymyces quercicolus	Holotype	Ukraine
CFMR:RLG-13487				Dacrymyces sobrius	Holotype	USA	https://plutof.ut.ee/#/specimen/view/1179340
CFMR:RLG-2685				Dacrymyces corticioides		USA	https://plutof.ut.ee/#/specimen/view/1179350
URM:Alvarenga 425	URM:Alvarenga 425, TUF135190			Femsjonia pezizoidea		Brazil	https://plutof.ut.ee/#/specimen/view/1285076
NY:Rogerson 3955				Dacrymyces corticioides		USA	https://plutof.ut.ee/#/specimen/view/1026105
NY:Rogerson 3959	NY:Rogerson 3959, LSU00173760			Dacrymyces corticioides		USA	https://plutof.ut.ee/#/specimen/view/1026107
O:Ryvarden 24759	O:Ryvarden 24759, TU135088			Cerinomyces paulistanus	Holotype	Brazil	https://plutof.ut.ee/#/specimen/view/1009212
TAAM007082				Cerinomyces canadensis		Russia	https://plutof.ut.ee/#/specimen/view/723132
TAAM008610				Dacrymyces corticioides	Holotype of Cerinomyces altaicus	Russia	https://plutof.ut.ee/#/specimen/view/723208
TAAM016177				"Cerinomyces" canadensis		Russia	https://plutof.ut.ee/#/specimen/view/723535
TAAM059772				Dacrymyces corticioides		Russia	https://plutof.ut.ee/#/specimen/view/724331
TAAM059890				Dacrymyces corticioides		Russia	https://plutof.ut.ee/#/specimen/view/724346
TAAM061880				Cerinomyces canadensis		Russia	https://plutof.ut.ee/#/specimen/view/724397
TAAM099151	GB-0071202, GB-0071212, TAAM099151	Hjortstam 1526		Cerinomyces borealis		Sweden	https://plutof.ut.ee/#/specimen/view/658111
TAAM101900	TAAM101900, H7019017			Dacrymyces corticioides		Russia	https://plutof.ut.ee/#/specimen/view/724964
TAAM102301				Dacrymyces corticioides		Russia	https://plutof.ut.ee/#/specimen/view/724982
TAAM120963				Dacrymyces corticioides		Russia	https://plutof.ut.ee/#/specimen/view/725358
TAAM126607				Dacrymyces corticioides		Russia	https://plutof.ut.ee/#/specimen/view/725417
TAAM150056				Dacrymyces corticioides		Russia	https://plutof.ut.ee/#/specimen/view/1053862
TAAM150903				Dacrymyces corticioides		Russia	https://plutof.ut.ee/#/specimen/view/725653
TAAM192120		Wells 1542-2		Cerinomyces paulistanus		Brazil	https://plutof.ut.ee/#/specimen/view/16504
TAAM192121		Wells 1391-4		Cerinomyces paulistanus		Brazil	https://plutof.ut.ee/#/specimen/view/16505
TAAM192122		Wells 1380-2		Cerinomyces paulistanus		Brazil	https://plutof.ut.ee/#/specimen/view/16506
TAAM192134	BPI725717, NY03684200, LSU00135945, TAAM192134			Dacrymyces enatus var. macrosporus	Isotype	Panama	https://plutof.ut.ee/#/specimen/view/651868
TENN 066927				Dacryopinax elegans		USA
TENN 42208				Heterotextus miltinus		New Zealand
TENN043282		Ga77		Unilacryma unispora	Paratype	USA	https://plutof.ut.ee/#/specimen/view/1032774
TNM-F16565		Kirschner 542		Cerinomyces aff. aculeatus 1		Taiwan	https://plutof.ut.ee/#/specimen/view/1284618
TNS-F-11473	HKAS27392, TMI-18048, TNS-F-11473	Maekawa 93091618		Cerinomyces curvisporus	Isotype	China	https://plutof.ut.ee/#/specimen/view/1296895
TNS-F-15706		HNo191		Cerinomyces aculeatus		Japan	https://plutof.ut.ee/#/specimen/view/1036906
TNS-F-15723		HNo196		Cerinomyces enterolaxus		Japan	https://plutof.ut.ee/#/specimen/view/1296881
TNS-F-15724		HNo213		Cerinomyces enterolaxus		Japan	https://plutof.ut.ee/#/specimen/view/1296882
TNS-F-15725		HNo285		Cerinomyces enterolaxus		Japan	https://plutof.ut.ee/#/specimen/view/1296883
TNS-F-15731		HNo332		Unilacryma unispora		Japan	https://plutof.ut.ee/#/specimen/view/1036984
TNS-F-21034		HNo199		Cerinomyces enatus		Japan	https://plutof.ut.ee/#/specimen/view/1036909
TNS-F-21035		HNo208		Cerinomyces enatus		Japan	https://plutof.ut.ee/#/specimen/view/1036910
TNS-F-21036		HNo216		Cerinomyces enatus		Japan	https://plutof.ut.ee/#/specimen/view/1036911
TNS-F-21037		HNo219		Cerinomyces enatus		Japan	https://plutof.ut.ee/#/specimen/view/1036912
TNS-F-21063		HNo478		Cerinomyces aculeatus		Japan	https://plutof.ut.ee/#/specimen/view/1036907
TNS-F-21064		HNo505		Cerinomyces enatus		Japan	https://plutof.ut.ee/#/specimen/view/1036908
TNS-F-24345				Dacrymyces corticioides		Japan	https://plutof.ut.ee/#/specimen/view/1296894
TNS-F-38904		HNo.881		Unilacryma unispora		Japan	https://plutof.ut.ee/#/specimen/view/1036985
TNS-F-61292		HNo1082		Cerinomyces enterolaxus	Holotype	Japan	https://plutof.ut.ee/#/specimen/view/1296884
TNS-F-61296		HNo1086		Cerinomyces enterolaxus		Japan	https://plutof.ut.ee/#/specimen/view/1296885
TNS-F-61306		HNo1097		Cerinomyces enterolaxus		Japan	https://plutof.ut.ee/#/specimen/view/1296886
TNS-F-61316		HNo1109		Cerinomyces enterolaxus		Japan	https://plutof.ut.ee/#/specimen/view/1296887
TNS-F-61317		HNo1110		Cerinomyces enterolaxus		Japan	https://plutof.ut.ee/#/specimen/view/1296888
TNS-F-61319		HNo1112		Cerinomyces enterolaxus		Japan	https://plutof.ut.ee/#/specimen/view/1296889
TNS-F-61320		HNo1113		Cerinomyces enatus		Japan	https://plutof.ut.ee/#/specimen/view/1507935
TNS-F-61324		HNo1117		Cerinomyces enterolaxus		Japan	https://plutof.ut.ee/#/specimen/view/1296890
TNS-F-61327		HNo1120		Cerinomyces enterolaxus		Japan	https://plutof.ut.ee/#/specimen/view/1296891
TNS-F-61334		HNo1128		Cerinomyces enterolaxus		Japan	https://plutof.ut.ee/#/specimen/view/1296892
TNS-F-61335		HNo1129		Cerinomyces enterolaxus		Japan	https://plutof.ut.ee/#/specimen/view/1296893
TNS-F-88723				Cerinomyces enterolaxus		Japan
TNS-F-88726				Cerinomyces enterolaxus		Japan
TNS-F-88728				Cerinomyces enterolaxus		Japan
TNS-F-88734				Cerinomyces enterolaxus		Japan
TNS-F-88742				Cerinomyces enterolaxus		Japan
TNS-F-88745				Cerinomyces enterolaxus		Japan
TNS-F-88753				Cerinomyces enterolaxus		Japan
TNS-F-88754				Cerinomyces enatus		Japan
TNS-F-88757				Cerinomyces aff. tortus 3		Japan
TNS-F-88762				Cerinomyces enterolaxus		Japan
TNS-F-88763				Cerinomyces enterolaxus		Japan
TNS-F-88767				Cerinomyces enterolaxus		Japan
TNS-F-88768				Cerinomyces enterolaxus		Japan
TNS-F-88777				Cerinomyces enatus		Japan
TNS-F-88780				Cerinomyces aff. tortus 3		Japan
TNS-F-88781				Cerinomyces enterolaxus		Japan
H:Trichies 07077				Cerinomyces creber		France	https://plutof.ut.ee/#/specimen/view/1190856
TRTC: Martin 4673	TRTC: Martin 4673, BPI726049 ex US, BPI726050 ex MO186440, FH00489909, ISC-V-0045114, K, LSU00135942 ex MO186440, NY02136493, UC940258			Cerinomyces pallidus	Holotype	USA
TRTC14103				Cerinomyces canadensis	Holotype	Canada
NY:ex TRTS20941				Cerinomyces tristis		Canada	https://plutof.ut.ee/#/specimen/view/1026103
TU135016		Savchenko 170922/1455		Calocera furcata		Estonia	https://plutof.ut.ee/#/specimen/view/1196778
TU135048		Miettinen 21763		Cerinomyces tortus		Estonia	https://plutof.ut.ee/#/specimen/view/1314303
TU135049		Miettinen 21768		Cerinomyces tortus		Estonia	https://plutof.ut.ee/#/specimen/view/1314304
TU135055		Savchenko 190605-1240		Unilacryma unispora		Estonia	https://plutof.ut.ee/#/specimen/view/1389184
TU135056		Savchenko 190605-1244		Unilacryma unispora		Estonia	https://plutof.ut.ee/#/specimen/view/1389185
TU135063	LE242249, TU135063			Cerinomyces volaticus		Russia	https://plutof.ut.ee/#/specimen/view/1053677
TU135064	LE295748, TU135064			Cerinomyces volaticus		Russia	https://plutof.ut.ee/#/specimen/view/1053673
TU135065		Hukov 5-30		Cerinomyces aeneus		Ukraine	https://plutof.ut.ee/#/specimen/view/1151523
TU135066	TU135066, CWU(MYC)	Savchenko 0078.1		Cerinomyces tortus		Ukraine	https://plutof.ut.ee/#/specimen/view/1419595
TU135067	TU135067, CWU(MYC)	Savchenko 0060		Cerinomyces neuhoffii		Ukraine	https://plutof.ut.ee/#/specimen/view/1419597
TU135069		КЮН2396		Cerinomyces aculeatus		Russia	https://plutof.ut.ee/#/specimen/view/1114631
TU135070		КЮН2417		Cerinomyces aculeatus		Russia	https://plutof.ut.ee/#/specimen/view/1114639
TU135075		Savchenko 191020-1400		Unilacryma unispora		Estonia	https://plutof.ut.ee/#/specimen/view/1434500
TU135089	TU135089, UPS:F-979575	Khomenko 2020-034		Cerinomyces cokeri		Canada	https://plutof.ut.ee/#/specimen/view/1484261
TU135101		Savchenko 1755/1035		Dacrymyces cf. capitatus		Estonia	https://plutof.ut.ee/#/specimen/view/1158532
TUMH61942		culture TUFC50098		Cerinomyces aculeatus	Holotype	Japan	https://plutof.ut.ee/#/specimen/view/1291990
H:Spirin 10443				Cerinomyces borealis		Russia	https://plutof.ut.ee/#/specimen/view/1051862
H:Spirin 10764				Cerinomyces enatus		Russia	https://plutof.ut.ee/#/specimen/view/1292107
H:Spirin 10795				Dacrymyces chrysospermus		Russia	https://plutof.ut.ee/#/specimen/view/1507938
H:Spirin 10949				Calocera furcata		Russia	https://plutof.ut.ee/#/specimen/view/1507939
H:Spirin 11136				Cerinomyces borealis		Norway	https://plutof.ut.ee/#/specimen/view/1115863
H:Spirin 11145				Dacrymyces ovisporus		Norway	https://plutof.ut.ee/#/specimen/view/1115868
H:Spirin 7774				Cerinomyces enatus		Russia	https://plutof.ut.ee/#/specimen/view/1181439
H:Spirin 7780				Cerinomyces enatus		Russia	https://plutof.ut.ee/#/specimen/view/1181442
H:Spirin 8468	H:Spirin 8468, UPS			Cerinomyces canadensis		USA	https://plutof.ut.ee/#/specimen/view/997229
H:Spirin 8744				Heterotextus alpinus		USA
CFMR:WBC-39924				Cerinomyces pallidus		USA	https://plutof.ut.ee/#/specimen/view/1179345
