# Supplementary material for: Revision of Cerinomyces (Dacrymycetes, Basidiomycota) with notes on morphologically and historically related taxa
Source: Stud Mycol. 2021 Dec 1;99:100117. doi: 10.1016/j.simyco.2021.100117 (PMC8645972; doi:10.1016/j.simyco.2021.100117)
Supplement: Multimedia component 2 [file mmc2.xlsx]

## Sheet: measurements
specimen	species	n	spore length	spore width	spore septa number	basidium length	basidium width	sterigma length	conidium length	conidium width	notes
BPI1106573	Cerinomyces cf. concretus	1	9.2	4.2	0	17	4	11			measured in Cotton Blue
BPI1106573	Cerinomyces cf. concretus	2	9.1	4.9	0	15	4.5	12			measured in Cotton Blue
BPI1106573	Cerinomyces cf. concretus	3	10	5	0	16	4	10			measured in Cotton Blue
BPI1106573	Cerinomyces cf. concretus	4	9.9	5	0	15	4	9			measured in Cotton Blue
BPI1106573	Cerinomyces cf. concretus	5	9.4	4.2	0	14	5	13			measured in Cotton Blue
BPI1106573	Cerinomyces cf. concretus	6	9.1	4.4	0	15	5.5	10			measured in Cotton Blue
BPI1106573	Cerinomyces cf. concretus	7	9	4.3	0	15	6.5	8			measured in Cotton Blue
BPI1106573	Cerinomyces cf. concretus	8	9.3	4.2	0	17	4	7			measured in Cotton Blue
BPI1106573	Cerinomyces cf. concretus	9	9	4.3	0	20	6.5	7			measured in Cotton Blue
BPI1106573	Cerinomyces cf. concretus	10	9.3	3.9	0	17	5	9			measured in Cotton Blue
BPI1106573	Cerinomyces cf. concretus	11	9.9	5.4	0	22	5	10			measured in Cotton Blue
BPI1106573	Cerinomyces cf. concretus	12	8.3	4.1	0	24	6	10			measured in Cotton Blue
BPI1106573	Cerinomyces cf. concretus	13	9.9	3.9	0	20	5	22			measured in Cotton Blue
BPI1106573	Cerinomyces cf. concretus	14	9	4.4	0	27	5	8			measured in Cotton Blue
BPI1106573	Cerinomyces cf. concretus	15	9.9	4	0	20	6	19			measured in Cotton Blue
BPI1106574	Cerinomyces favonius	1	10.5	2.7	0	15	4.5	7			measured in Cotton Blue
BPI1106574	Cerinomyces favonius	2	9.4	2.9	0	9	3.5	18			measured in Cotton Blue
BPI1106574	Cerinomyces favonius	3	8.4	2.9	0	13	4.5	11			measured in Cotton Blue
BPI1106574	Cerinomyces favonius	4	9.7	3	0	21	5	16			measured in Cotton Blue
BPI1106574	Cerinomyces favonius	5	9	2.8	0	12	4	9			measured in Cotton Blue
BPI1106574	Cerinomyces favonius	6	9.4	2.8	0	10	4	7			measured in Cotton Blue
BPI1106574	Cerinomyces favonius	7	10.7	3	0	17	4.5	10			measured in Cotton Blue
BPI1106574	Cerinomyces favonius	8	9.3	2.9	0	20	4	14			measured in Cotton Blue
BPI1106574	Cerinomyces favonius	9	10.8	3.1	0	13	6	6			measured in Cotton Blue
BPI1106574	Cerinomyces favonius	10	9	2.8	0	15	5	13			measured in Cotton Blue
BPI1106575	Cerinomyces cf. favonius	1	8.1	2.5	0	8	3.5	9			measured in Cotton Blue
BPI1106575	Cerinomyces cf. favonius	2	7.1	2	0	10	3.5	15			measured in Cotton Blue
BPI1106575	Cerinomyces cf. favonius	3	8	2.4	0	13	4	8			measured in Cotton Blue
BPI1106575	Cerinomyces cf. favonius	4	8.6	2.3	0	10	3.5	10			measured in Cotton Blue
BPI1106575	Cerinomyces cf. favonius	5	7	1.9	0	10	3.5	8			measured in Cotton Blue
BPI1106575	Cerinomyces cf. favonius	6	8.5	2.4	0	16	3	5			measured in Cotton Blue
BPI1106575	Cerinomyces cf. favonius	7	6.7	2.2	0	9	3	10			measured in Cotton Blue
BPI1106575	Cerinomyces cf. favonius	8	9	2.1	0	10	3	8			measured in Cotton Blue
BPI1106575	Cerinomyces cf. favonius	9	6.2	2	0	7	3.5	7			measured in Cotton Blue
BPI1106575	Cerinomyces cf. favonius	10	7.9	2.1	0	10	3.5	8			measured in Cotton Blue
BPI1106575	Cerinomyces cf. favonius	11	5.4	1.9	0	16	3	9			measured in Cotton Blue
BPI1106575	Cerinomyces cf. favonius	12	6.2	1.8	0	7	3.5	7			measured in Cotton Blue
BPI1106575	Cerinomyces cf. favonius	13	7.9	2.2	0	8	4	7			measured in Cotton Blue
BPI1106575	Cerinomyces cf. favonius	14	7.9	2.2	0	8	3.5	5			measured in Cotton Blue
BPI1106575	Cerinomyces cf. favonius	15	7.7	2.7	0	9	2.5	9			measured in Cotton Blue
BPI725717	Dacrymyces enatus var. macrosporus	1	14.8	6	3	45	4	26			measured in Cotton Blue
BPI725717	Dacrymyces enatus var. macrosporus	2	14	5.7	1	52	4.5	21			measured in Cotton Blue
BPI725717	Dacrymyces enatus var. macrosporus	3	13.4	5.3	1	44	7	27			measured in Cotton Blue
BPI725717	Dacrymyces enatus var. macrosporus	4	13.6	5.5	1	40	6	23			measured in Cotton Blue
BPI725717	Dacrymyces enatus var. macrosporus	5	14	5.9	1	47	6.5	36			measured in Cotton Blue
BPI725717	Dacrymyces enatus var. macrosporus	6	13.9	5.6	3	48	5.5	30			measured in Cotton Blue
BPI725717	Dacrymyces enatus var. macrosporus	7	13.9	6	3	31	6	8			measured in Cotton Blue
BPI725717	Dacrymyces enatus var. macrosporus	8	15.1	6	3	45	6	17			measured in Cotton Blue
BPI725717	Dacrymyces enatus var. macrosporus	9	14.6	6	2	43	5.5	21			measured in Cotton Blue
BPI725717	Dacrymyces enatus var. macrosporus	10	14.2	6.3	3	50	6	20			measured in Cotton Blue
BPI725717	Dacrymyces enatus var. macrosporus	11	14.7	6.6	3	57	5	19			measured in Cotton Blue
BPI725717	Dacrymyces enatus var. macrosporus	12	15	6.8	3	49	6.5	26			measured in Cotton Blue
BPI725717	Dacrymyces enatus var. macrosporus	13	14.8	5.9	3	45	5.5	33			measured in Cotton Blue
BPI725717	Dacrymyces enatus var. macrosporus	14	13.6	6.2	1	50	7	39			measured in Cotton Blue
BPI725717	Dacrymyces enatus var. macrosporus	15	14.5	5.8	3	66	6	30			measured in Cotton Blue
BPI725717	Dacrymyces enatus var. macrosporus	16	13.1	5.4	2	44	6	12			measured in Cotton Blue
BPI725717	Dacrymyces enatus var. macrosporus	17	13.9	6.1	2	43	5.5	42			measured in Cotton Blue
BPI725717	Dacrymyces enatus var. macrosporus	18	14.5	6	3	65	5	20			measured in Cotton Blue
BPI725717	Dacrymyces enatus var. macrosporus	19	14.1	5.8	1	54	6	25			measured in Cotton Blue
BPI725717	Dacrymyces enatus var. macrosporus	20	13.8	6	1	48	5	26			measured in Cotton Blue
BPI725717	Dacrymyces enatus var. macrosporus	21	14.9	5.8	3	48	7	17			measured in Cotton Blue
BPI725717	Dacrymyces enatus var. macrosporus	22	14.3	5.6	3	53	4.5	21			measured in Cotton Blue
BPI725717	Dacrymyces enatus var. macrosporus	23	13.3	5.9	3	45	5	27			measured in Cotton Blue
BPI725717	Dacrymyces enatus var. macrosporus	24	15.4	5.9	3	48	3.5	16			measured in Cotton Blue
BPI725717	Dacrymyces enatus var. macrosporus	25	13.6	5.9	3	51	5.5	21			measured in Cotton Blue
BPI725717	Dacrymyces enatus var. macrosporus	26	13.4	5.8	1	41	5	26			measured in Cotton Blue
BPI725717	Dacrymyces enatus var. macrosporus	27	13.8	5.7	3	49	4	28			measured in Cotton Blue
BPI725717	Dacrymyces enatus var. macrosporus	28	13.1	5.6	2	44	5.5	21			measured in Cotton Blue
BPI725717	Dacrymyces enatus var. macrosporus	29	14.1	5.4	3	57	6	20			measured in Cotton Blue
BPI725717	Dacrymyces enatus var. macrosporus	30	14.8	6.3	3	65	7	30			measured in Cotton Blue
BPI726044	Arrhytidia involuta var. boliviensis	1	14.2	6	0	55	4.5	52			measured in Cotton Blue
BPI726044	Arrhytidia involuta var. boliviensis	2	17.1	6.9	3	53	6	37			measured in Cotton Blue
BPI726044	Arrhytidia involuta var. boliviensis	3	17.2	7.6	3	51	4	36			measured in Cotton Blue
BPI726044	Arrhytidia involuta var. boliviensis	4	16.1	6.6	1	46	6.5	33			measured in Cotton Blue
BPI726044	Arrhytidia involuta var. boliviensis	5	16.7	7.3	3	54	5	43			measured in Cotton Blue
BPI726044	Arrhytidia involuta var. boliviensis	6	17.3	7.1	3	60	6	32			measured in Cotton Blue
BPI726044	Arrhytidia involuta var. boliviensis	7	18.2	7	1	56	6	46			measured in Cotton Blue
BPI726044	Arrhytidia involuta var. boliviensis	8	16.1	6.9	3	40	7	32			measured in Cotton Blue
BPI726044	Arrhytidia involuta var. boliviensis	9	16.5	6.6	3	59	5.5	16			measured in Cotton Blue
BPI726044	Arrhytidia involuta var. boliviensis	10	15.2	7	3	63	4.5	36			measured in Cotton Blue
BPI726044	Arrhytidia involuta var. boliviensis	11	16.3	6.8	3	60	5.5	50			measured in Cotton Blue
BPI726044	Arrhytidia involuta var. boliviensis	12	14.6	7	1	50	6	19			measured in Cotton Blue
BPI726044	Arrhytidia involuta var. boliviensis	13	16.1	6.4	3	47	5	55			measured in Cotton Blue
BPI726044	Arrhytidia involuta var. boliviensis	14	15.5	7.2	1	56	5.5	30			measured in Cotton Blue
BPI726044	Arrhytidia involuta var. boliviensis	15	15.5	7	3	46	5	53			measured in Cotton Blue
BPI726044	Arrhytidia involuta var. boliviensis	16	16.4	6.3	3	51	5	27			measured in Cotton Blue
BPI726044	Arrhytidia involuta var. boliviensis	17	17.9	4	3	60	5.5	35			measured in Cotton Blue
BPI726044	Arrhytidia involuta var. boliviensis	18	17	7.1	3	46	4	59			measured in Cotton Blue
BPI726044	Arrhytidia involuta var. boliviensis	19	16	6.9	3	52	4	52			measured in Cotton Blue
BPI726044	Arrhytidia involuta var. boliviensis	20	15.7	6	3	45	6	48			measured in Cotton Blue
BPI726044	Arrhytidia involuta var. boliviensis	21	14.1	6.1	1	49	5.5	22			measured in Cotton Blue
BPI726044	Arrhytidia involuta var. boliviensis	22	16.8	6.3	1	46	4.5	45			measured in Cotton Blue
BPI726044	Arrhytidia involuta var. boliviensis	23	15.7	6	3	58	5.5	32			measured in Cotton Blue
BPI726044	Arrhytidia involuta var. boliviensis	24	15.4	6.8	3	46	5.5	51			measured in Cotton Blue
BPI726044	Arrhytidia involuta var. boliviensis	25	15.3	6.5	3	52	5.5	66			measured in Cotton Blue
BPI726044	Arrhytidia involuta var. boliviensis	26	16.3	7.2	3	55	5.5	31			measured in Cotton Blue
BPI726044	Arrhytidia involuta var. boliviensis	27	17.7	6.1	3	50	4	56			measured in Cotton Blue
BPI726044	Arrhytidia involuta var. boliviensis	28	17.2	7.2	3	62	6	51			measured in Cotton Blue
BPI726044	Arrhytidia involuta var. boliviensis	29	15.4	6.8	3	58	4.5	30			measured in Cotton Blue
BPI726044	Arrhytidia involuta var. boliviensis	30	16.9	6.9	3	45	5	30			measured in Cotton Blue
BPI726045	Dacrymyces cf. cereus	1	13.6	4.5	3	35	6	21			measured in Cotton Blue
BPI726045	Dacrymyces cf. cereus	2	12.3	5	1	37	6.5	24			measured in Cotton Blue
BPI726045	Dacrymyces cf. cereus	3	12	4.4	3	36	6.5	14			measured in Cotton Blue
BPI726045	Dacrymyces cf. cereus	4	12.3	4.8	3	26	6	15			measured in Cotton Blue
BPI726045	Dacrymyces cf. cereus	5	12.2	4.6	1	33	6	17			measured in Cotton Blue
BPI726045	Dacrymyces cf. cereus	6	12.1	4.8	2	31	5	17			measured in Cotton Blue
BPI726045	Dacrymyces cf. cereus	7	11.7	5.1	2	32	6	23			measured in Cotton Blue
BPI726045	Dacrymyces cf. cereus	8	12.2	4.3	3	24	5.5	25			measured in Cotton Blue
BPI726045	Dacrymyces cf. cereus	9	12.4	5	1	33	7	13			measured in Cotton Blue
BPI726045	Dacrymyces cf. cereus	10	12.8	4.4	3	36	6.5	13			measured in Cotton Blue
BPI726048	Dacrymyces corticioides	1	14.7	5	1						measured in Cotton Blue
BPI726048	Dacrymyces corticioides	2	12.5	5	1						measured in Cotton Blue
BPI726048	Dacrymyces corticioides	3	11.9	5	0						measured in Cotton Blue
BPI726049	Cerinomyces pallidus	1	8.1	3	0	14	4	9			measured in Cotton Blue
BPI726049	Cerinomyces pallidus	2	7	3	0	12	4	6			measured in Cotton Blue
BPI726049	Cerinomyces pallidus	3	7.1	3	0	10	3	6			measured in Cotton Blue
BPI726049	Cerinomyces pallidus	4	7	3	0	11	4	4			measured in Cotton Blue
BPI726049	Cerinomyces pallidus	5	7.4	2.9	0	11	4	6			measured in Cotton Blue
BPI726049	Cerinomyces pallidus	6	8.9	3.5	0	13	3.5	9			measured in Cotton Blue
BPI726049	Cerinomyces pallidus	7	7	3.1	0	11	4.5	7			measured in Cotton Blue
BPI726049	Cerinomyces pallidus	8	7.5	3	0	11	3.5	6			measured in Cotton Blue
BPI726049	Cerinomyces pallidus	9	7	3	0	10	3	7			measured in Cotton Blue
BPI726049	Cerinomyces pallidus	10	8.9	3.4	0	21	3	9			measured in Cotton Blue
BPI726050	Cerinomyces pallidus	1	7.2	3	0	18	2.5	6			measured in Cotton Blue
BPI726050	Cerinomyces pallidus	2	7	3.1	0	24	2.5	5			measured in Cotton Blue
BPI726050	Cerinomyces pallidus	3	6.7	3	0	15	3.5	6			measured in Cotton Blue
BPI726050	Cerinomyces pallidus	4	7	2.9	0	12	3.5	8			measured in Cotton Blue
BPI726050	Cerinomyces pallidus	5	8.4	2.9	0	12	2.5	7			measured in Cotton Blue
BPI726050	Cerinomyces pallidus	6	7	2.9	0	13	3	6			measured in Cotton Blue
BPI726050	Cerinomyces pallidus	7	7.5	3	0	11	3	11			measured in Cotton Blue
BPI726050	Cerinomyces pallidus	8	7	3.2	0	16	2.5	10			measured in Cotton Blue
BPI726050	Cerinomyces pallidus	9	7.6	3	0	13	3.5	5			measured in Cotton Blue
BPI726050	Cerinomyces pallidus	10	7.1	2.9	0	12	4	8			measured in Cotton Blue
BPI726051	Cerinomyces paulistanus	1	8.6	3.1	0	14	3.5	9			measured in Cotton Blue
BPI726051	Cerinomyces paulistanus	2	8.7	3	0	12	4	9			measured in Cotton Blue
BPI726051	Cerinomyces paulistanus	3	9	2.9	0	13	3.5	12			measured in Cotton Blue
BPI726051	Cerinomyces paulistanus	4	7.9	3	0	14	3	7			measured in Cotton Blue
BPI726051	Cerinomyces paulistanus	5	8.1	3.5	0	13	3.5	8			measured in Cotton Blue
BPI726051	Cerinomyces paulistanus	6	8	3.5	0	11	3	11			measured in Cotton Blue
BPI726051	Cerinomyces paulistanus	7	7	3.5	0	12	2.5	9			measured in Cotton Blue
BPI726051	Cerinomyces paulistanus	8	8.9	2.9	0	12	4	6			measured in Cotton Blue
BPI726051	Cerinomyces paulistanus	9	8.2	3.6	0	13	3	9			measured in Cotton Blue
BPI726051	Cerinomyces paulistanus	10	8	3	0	14	4	9			measured in Cotton Blue
BPI726052	Cerinomyces pallidus	1	8.5	3.7	0	12	4	8			measured in Cotton Blue
BPI726052	Cerinomyces pallidus	2	8.9	3.7	0	10	4	8			measured in Cotton Blue
BPI726052	Cerinomyces pallidus	3	9.1	3.9	0	14	4	6			measured in Cotton Blue
BPI726052	Cerinomyces pallidus	4	10	4	0	14	3.5	10			measured in Cotton Blue
BPI726052	Cerinomyces pallidus	5	8.9	3.8	0	12	2.5	9			measured in Cotton Blue
BPI726052	Cerinomyces pallidus	6	9	3.5	0	13	3	11			measured in Cotton Blue
BPI726052	Cerinomyces pallidus	7	8.3	3.6	0	17	3.5	6			measured in Cotton Blue
BPI726052	Cerinomyces pallidus	8	9	3.7	0	16	3.5	6			measured in Cotton Blue
BPI726052	Cerinomyces pallidus	9	8.3	3.2	0	16	3	10			measured in Cotton Blue
BPI726052	Cerinomyces pallidus	10	9.2	4.1	0	13	3	9			measured in Cotton Blue
BPI726052	Cerinomyces pallidus	11	8.9	3.8	0	13	2.5	18			measured in Cotton Blue
BPI726052	Cerinomyces pallidus	12	8.4	3.5	0	14	2	7			measured in Cotton Blue
BPI726052	Cerinomyces pallidus	13	8.1	3.5	0	20	3	9			measured in Cotton Blue
BPI726052	Cerinomyces pallidus	14	10.6	4	0	19	3	8			measured in Cotton Blue
BPI726052	Cerinomyces pallidus	15	8	3.6	0	18	3	5			measured in Cotton Blue
BPI726052	Cerinomyces pallidus	16	9.1	3.6	0	16	3	6			measured in Cotton Blue
BPI726052	Cerinomyces pallidus	17	8.3	3.3	0	17	3	8			measured in Cotton Blue
BPI726052	Cerinomyces pallidus	18	9	3.9	0	17	3	9			measured in Cotton Blue
BPI726052	Cerinomyces pallidus	19	8.4	3.7	0	15	3.5	7			measured in Cotton Blue
BPI726052	Cerinomyces pallidus	20	7.9	3.5	0	11	3	12			measured in Cotton Blue
BPI726052	Cerinomyces pallidus	21	7.8	3.2	0	11	4	7			measured in Cotton Blue
BPI726052	Cerinomyces pallidus	22	9.9	3.4	0	12	4	8			measured in Cotton Blue
BPI726052	Cerinomyces pallidus	23	8.9	3.8	0	11	4.5	10			measured in Cotton Blue
BPI726052	Cerinomyces pallidus	24	9	4	0	11	4	10			measured in Cotton Blue
BPI726052	Cerinomyces pallidus	25	8.2	3.3	0	11	3.5	11			measured in Cotton Blue
BPI726052	Cerinomyces pallidus	26	8.8	3.6	0	12	3	5			measured in Cotton Blue
BPI726052	Cerinomyces pallidus	27	9.4	3.4	0	11	4.5	10			measured in Cotton Blue
BPI726052	Cerinomyces pallidus	28	9	3.7	0	13	4	9			measured in Cotton Blue
BPI726052	Cerinomyces pallidus	29	10.6	4.2	0	14	4	9			measured in Cotton Blue
BPI726052	Cerinomyces pallidus	30	8.6	3.2	0	11	3	8			measured in Cotton Blue
BPI726053	Cerinomyces paulistanus	1	6.8	3.3	0	13	3	9			measured in Cotton Blue
BPI726053	Cerinomyces paulistanus	2	7.6	3.4	0	19	3	8			measured in Cotton Blue
BPI726053	Cerinomyces paulistanus	3	7.5	3.3	0	12	3	8			measured in Cotton Blue
BPI726053	Cerinomyces paulistanus	4	7.6	3.2	0	11	3.5	10			measured in Cotton Blue
BPI726053	Cerinomyces paulistanus	5	7.3	3	0	15	3.5	9			measured in Cotton Blue
BPI726053	Cerinomyces paulistanus	6	7.1	3.3	0	14	3.5	9			measured in Cotton Blue
BPI726053	Cerinomyces paulistanus	7	8.5	3.8	0	13	2.5	7			measured in Cotton Blue
BPI726053	Cerinomyces paulistanus	8	7.2	3.6	0	10	3	13			measured in Cotton Blue
BPI726053	Cerinomyces paulistanus	9	7.8	3.3	0	10	3	9			measured in Cotton Blue
BPI726053	Cerinomyces paulistanus	10	7.6	3	0	12	3.5	8			measured in Cotton Blue
BPI726054	Cerinomyces paulistanus	1	8	3.1	0	18	3.5	12			measured in Cotton Blue
BPI726054	Cerinomyces paulistanus	2	7.1	3	0	13	2.5	6			measured in Cotton Blue
BPI726054	Cerinomyces paulistanus	3	6.8	3	0	13	3	9			measured in Cotton Blue
BPI726054	Cerinomyces paulistanus	4	7.4	3.1	0	13	3	8			measured in Cotton Blue
BPI726054	Cerinomyces paulistanus	5	6.6	3.1	0	13	3.5	8			measured in Cotton Blue
BPI726054	Cerinomyces paulistanus	6	8.8	3.3	0	12	2.5	8			measured in Cotton Blue
BPI726054	Cerinomyces paulistanus	7	7.6	3.6	0	17	3	8			measured in Cotton Blue
BPI726054	Cerinomyces paulistanus	8	7.1	3.1	0	19	4	11			measured in Cotton Blue
BPI726054	Cerinomyces paulistanus	9	7.1	3	0	11	4	9			measured in Cotton Blue
BPI726054	Cerinomyces paulistanus	10	6.9	2.9	0	13	4	11			measured in Cotton Blue
BPI726061	Cerinomyces crustulinus	1	10.1	3	0	18	4	13			measured in Cotton Blue
BPI726061	Cerinomyces crustulinus	2	9.3	2.9	0	19	2.5	13			measured in Cotton Blue
BPI726061	Cerinomyces crustulinus	3	9.2	2.9	0	38	3.5	8			measured in Cotton Blue
BPI726061	Cerinomyces crustulinus	4	8	3	0	25	4	12			measured in Cotton Blue
BPI726061	Cerinomyces crustulinus	5	9.3	3	0	23	4.5	11			measured in Cotton Blue
BPI726061	Cerinomyces crustulinus	6	9.9	3.1	0	29	5	28			measured in Cotton Blue
BPI726061	Cerinomyces crustulinus	7	9	3	0	17	3.5	8			measured in Cotton Blue
BPI726061	Cerinomyces crustulinus	8	10.3	3.4	0	17	3	15			measured in Cotton Blue
BPI726061	Cerinomyces crustulinus	9	9.2	3.1	0	25	4	16			measured in Cotton Blue
BPI726061	Cerinomyces crustulinus	10	9.6	3.1	0	24	3.5	12			measured in Cotton Blue
BPI726061	Cerinomyces crustulinus	11	9.7	3	0	21	4	11			measured in Cotton Blue
BPI726061	Cerinomyces crustulinus	12	9	3	0	22	4	7			measured in Cotton Blue
BPI726061	Cerinomyces crustulinus	13	9	2.9	0	26	4	13			measured in Cotton Blue
BPI726061	Cerinomyces crustulinus	14	8	3.2	0	26	3	17			measured in Cotton Blue
BPI726061	Cerinomyces crustulinus	15	9.6	3.4	0	19	3.5	11			measured in Cotton Blue
BPI726061	Cerinomyces crustulinus	16	9.7	3.4	0	25	4	6			measured in Cotton Blue
BPI726061	Cerinomyces crustulinus	17	9.4	2.9	0	36	4	11			measured in Cotton Blue
BPI726061	Cerinomyces crustulinus	18	8.2	3.3	0	28	4	16			measured in Cotton Blue
BPI726061	Cerinomyces crustulinus	19	8.2	3	0	23	3.5	12			measured in Cotton Blue
BPI726061	Cerinomyces crustulinus	20	8.6	3.5	0	21	4.5	16			measured in Cotton Blue
BPI726061	Cerinomyces crustulinus	21	10	3.5	0	23	3	13			measured in Cotton Blue
BPI726061	Cerinomyces crustulinus	22	8.7	3.5	0	25	4	13			measured in Cotton Blue
BPI726061	Cerinomyces crustulinus	23	8.5	3	0	26	4	11			measured in Cotton Blue
BPI726061	Cerinomyces crustulinus	24	9.1	2.9	0	25	3.5	11			measured in Cotton Blue
BPI726061	Cerinomyces crustulinus	25	9	3	0	22	4	14			measured in Cotton Blue
BPI726061	Cerinomyces crustulinus	26	7.7	3.6	0	26	4	15			measured in Cotton Blue
BPI726061	Cerinomyces crustulinus	27	7.4	3.1	0	18	4	12			measured in Cotton Blue
BPI726061	Cerinomyces crustulinus	28	8.7	3.4	0	24	3.5	12			measured in Cotton Blue
BPI726061	Cerinomyces crustulinus	29	7	3.1	0	21	3.5	10			measured in Cotton Blue
BPI726061	Cerinomyces crustulinus	30	8.6	3.1	0	19	4	8			measured in Cotton Blue
BPI726062	Femsjonia pezizoidea	1	16.2	5.2	0						measured in Cotton Blue
BPI726062	Femsjonia pezizoidea	2	13.3	5	3						measured in Cotton Blue
BPI726063	Dacrymyces cereus	1	11.9	5.2	3	29	3	13			measured in Cotton Blue
BPI726063	Dacrymyces cereus	2	13	5	3	18	3	35			measured in Cotton Blue
BPI726063	Dacrymyces cereus	3	11.2	4.6	3	22	5	17			measured in Cotton Blue
BPI726063	Dacrymyces cereus	4	12	4.7	3	24	6	18			measured in Cotton Blue
BPI726063	Dacrymyces cereus	5	14	4.9	3	17	3.5	23			measured in Cotton Blue
BPI726063	Dacrymyces cereus	6	12.2	5.1	3	26	4	36			measured in Cotton Blue
BPI726063	Dacrymyces cereus	7	13.2	4.5	3	20	5	45			measured in Cotton Blue
BPI726063	Dacrymyces cereus	8	12.9	4.7	3	20	6	18			measured in Cotton Blue
BPI726063	Dacrymyces cereus	9	12.4	4.9	3	29	5	25			measured in Cotton Blue
BPI726063	Dacrymyces cereus	10	11.1	5.2	3	30	5.5	18			measured in Cotton Blue
CFMR:FP-102085	Dacrymyces sobrius	1	13.4	5.1	3	30	7	25			measured in Cotton Blue
CFMR:FP-102085	Dacrymyces sobrius	2	14.2	5.9	1	36	7	23			measured in Cotton Blue
CFMR:FP-102085	Dacrymyces sobrius	3	15.8	5.3	3	29	5	29			measured in Cotton Blue
CFMR:FP-102085	Dacrymyces sobrius	4	14.8	5.1	3	38	4.5	38			measured in Cotton Blue
CFMR:FP-102085	Dacrymyces sobrius	5	15	5	1	43	5.5	30			measured in Cotton Blue
CFMR:FP-102085	Dacrymyces sobrius	6	14.6	5.5	3	52	6	35			measured in Cotton Blue
CFMR:FP-102085	Dacrymyces sobrius	7	14.2	5.3	1	36	6	26			measured in Cotton Blue
CFMR:FP-102085	Dacrymyces sobrius	8	16.1	5.1	3	41	6.5	20			measured in Cotton Blue
CFMR:FP-102085	Dacrymyces sobrius	9	15.2	6.3	3	26	5	23			measured in Cotton Blue
CFMR:FP-102085	Dacrymyces sobrius	10	14.7	4.7	3	29	5.5	17			measured in Cotton Blue
CFMR:FP-102085	Dacrymyces sobrius	11	15.4	5.1	3	35	5.5	22			measured in Cotton Blue
CFMR:FP-102085	Dacrymyces sobrius	12	16.1	5	3						measured in Cotton Blue
CFMR:FP-102085	Dacrymyces sobrius	13	14.9	6	3						measured in Cotton Blue
CFMR:FP-102085	Dacrymyces sobrius	14	14.7	5.5	3						measured in Cotton Blue
CFMR:FP-102085	Dacrymyces sobrius	15	15.3	5.4	3						measured in Cotton Blue
CFMR:FP-102085	Dacrymyces sobrius	16	17	5.9	3						measured in Cotton Blue
CFMR:FP-102085	Dacrymyces sobrius	17	17.1	6	3						measured in Cotton Blue
CFMR:FP-102085	Dacrymyces sobrius	18	15.4	5.4	3						measured in Cotton Blue
CFMR:FP-102085	Dacrymyces sobrius	19	16	5.8	3						measured in Cotton Blue
CFMR:FP-102085	Dacrymyces sobrius	20	17.1	6.3	3						measured in Cotton Blue
CFMR:FP-105321	Dacrymyces aff. grandii	1	15.2	6.5	3	40	3.5	38	3.5	1	measured in Cotton Blue
CFMR:FP-105321	Dacrymyces aff. grandii	2	15.1	6	2	30	3	35	3.7	1.3	measured in Cotton Blue
CFMR:FP-105321	Dacrymyces aff. grandii	3	15	5.6	1	41	3	26	3.9	1.2	measured in Cotton Blue
CFMR:FP-105321	Dacrymyces aff. grandii	4	15.3	5.7	3	37	4	42	3	1.1	measured in Cotton Blue
CFMR:FP-105321	Dacrymyces aff. grandii	5	16.3	5.9	3	50	4	38	3.6	1.1	measured in Cotton Blue
CFMR:FP-105321	Dacrymyces aff. grandii	6	17	6.4	3	30	3.5	12			measured in Cotton Blue
CFMR:FP-105321	Dacrymyces aff. grandii	7	14.6	6	3	35	4	30			measured in Cotton Blue
CFMR:FP-105321	Dacrymyces aff. grandii	8	14.2	6.1	1	44	4.5	29			measured in Cotton Blue
CFMR:FP-105321	Dacrymyces aff. grandii	9	16.8	5.5	3	31	4.5	40			measured in Cotton Blue
CFMR:FP-105321	Dacrymyces aff. grandii	10	16	5.6	3	41	4	18			measured in Cotton Blue
CFMR:FP-133094	Cerinomyces tristis	1	8	3.4	0	16	4	10			measured in Cotton Blue
CFMR:FP-133094	Cerinomyces tristis	2	7.7	3.1	0	15	3.5	9			measured in Cotton Blue
CFMR:FP-133094	Cerinomyces tristis	3	8.4	3.7	0	11	4	14			measured in Cotton Blue
CFMR:FP-133094	Cerinomyces tristis	4	7.3	3.5	0	16	3.5	7			measured in Cotton Blue
CFMR:FP-133094	Cerinomyces tristis	5	9	3.5	0	14	3.5	9			measured in Cotton Blue
CFMR:FP-133094	Cerinomyces tristis	6	8.1	3	0	12	4.5	12			measured in Cotton Blue
CFMR:FP-133094	Cerinomyces tristis	7	7	3.6	0	15	4	7			measured in Cotton Blue
CFMR:FP-133094	Cerinomyces tristis	8	8.8	3.7	0	9	4	13			measured in Cotton Blue
CFMR:FP-133094	Cerinomyces tristis	9	8	4	0	10	4.5	12			measured in Cotton Blue
CFMR:FP-133094	Cerinomyces tristis	10	8.1	3.5	0	18	5	9			measured in Cotton Blue
CFMR:FP-133350	Cerinomyces aff. fugax	1	10.1	3.1	0	13	3.5	9			measured in Cotton Blue
CFMR:FP-133350	Cerinomyces aff. fugax	2	9	3.2	0	15	4	9			measured in Cotton Blue
CFMR:FP-133350	Cerinomyces aff. fugax	3	10.5	3.8	0	20	4.5	9			measured in Cotton Blue
CFMR:FP-133350	Cerinomyces aff. fugax	4	10.9	4.2	0	14	2.5	10			measured in Cotton Blue
CFMR:FP-133350	Cerinomyces aff. fugax	5	10.5	3.1	0	15	3.5	9			measured in Cotton Blue
CFMR:FP-133350	Cerinomyces aff. fugax	6	9.4	3.2	0	16	3.5	18			measured in Cotton Blue
CFMR:FP-133350	Cerinomyces aff. fugax	7	10.1	3	0	16	3.5	10			measured in Cotton Blue
CFMR:FP-133350	Cerinomyces aff. fugax	8	10.5	2.9	0	19	3	18			measured in Cotton Blue
CFMR:FP-133350	Cerinomyces aff. fugax	9	9.2	3.9	0	16	3	8			measured in Cotton Blue
CFMR:FP-133350	Cerinomyces aff. fugax	10	9.7	3.4	0	13	3.5	6			measured in Cotton Blue
CFMR:FP-133356	Cerinomyces cf. atrans	1	8.1	2.9	0	17	4	6			measured in Cotton Blue
CFMR:FP-133356	Cerinomyces cf. atrans	2	8	2.8	0	19	3.5	9			measured in Cotton Blue
CFMR:FP-133356	Cerinomyces cf. atrans	3	8.1	3	0	29	3.5	4			measured in Cotton Blue
CFMR:FP-133356	Cerinomyces cf. atrans	4	8	2.9	0	18	4	7			measured in Cotton Blue
CFMR:FP-133356	Cerinomyces cf. atrans	5	8.6	3.7	0	23	4	6			measured in Cotton Blue
CFMR:FP-133356	Cerinomyces cf. atrans	6	9.4	3.1	0	16	4.5	5			measured in Cotton Blue
CFMR:FP-133356	Cerinomyces cf. atrans	7	9.3	3.3	0	17	4	6			measured in Cotton Blue
CFMR:FP-133356	Cerinomyces cf. atrans	8	9.7	3.4	0	17	4	5			measured in Cotton Blue
CFMR:FP-133356	Cerinomyces cf. atrans	9	9.1	3	0	15	3	11			measured in Cotton Blue
CFMR:FP-133356	Cerinomyces cf. atrans	10	9.5	3.4	0	17	4	9			measured in Cotton Blue
CFMR:FP-150848	Cerinomyces ramosissimus	1	7.4	2.8	0	13	4	4			measured in Cotton Blue
CFMR:FP-150848	Cerinomyces ramosissimus	2	8.9	2.9	0	8	4.5	7			measured in Cotton Blue
CFMR:FP-150848	Cerinomyces ramosissimus	3	9.1	2.9	0	11	5	6			measured in Cotton Blue
CFMR:FP-150848	Cerinomyces ramosissimus	4	8.5	3	0	16	4	6			measured in Cotton Blue
CFMR:FP-150848	Cerinomyces ramosissimus	5	7.7	3.1	0	14	4.5	6			measured in Cotton Blue
CFMR:FP-150848	Cerinomyces ramosissimus	6	9	2.7	0	12	4	9			measured in Cotton Blue
CFMR:FP-150848	Cerinomyces ramosissimus	7	8.4	3	0	13	4.5	4			measured in Cotton Blue
CFMR:FP-150848	Cerinomyces ramosissimus	8	8.5	2.9	0	11	4	8			measured in Cotton Blue
CFMR:FP-150848	Cerinomyces ramosissimus	9	9	2.9	0	12	4	8			measured in Cotton Blue
CFMR:FP-150848	Cerinomyces ramosissimus	10	8.6	3	0	11	4.5	9			measured in Cotton Blue
CFMR:FP-150848	Cerinomyces ramosissimus	11	8.5	3	0	12	4.5	8			measured in Cotton Blue
CFMR:FP-150848	Cerinomyces ramosissimus	12	7.3	3	0	10	4	8			measured in Cotton Blue
CFMR:FP-150848	Cerinomyces ramosissimus	13	8.7	3	0	13	4	7			measured in Cotton Blue
CFMR:FP-150848	Cerinomyces ramosissimus	14	8.4	3.1	0	11	4	7			measured in Cotton Blue
CFMR:FP-150848	Cerinomyces ramosissimus	15	8.2	2.9	0	10	4	8			measured in Cotton Blue
CFMR:FP-150848	Cerinomyces ramosissimus	16	7.8	3.2	0	10	4.5	6			measured in Cotton Blue
CFMR:FP-150848	Cerinomyces ramosissimus	17	9.6	3.4	0	9	3	8			measured in Cotton Blue
CFMR:FP-150848	Cerinomyces ramosissimus	18	7.4	2.8	0	10	4.5	7			measured in Cotton Blue
CFMR:FP-150848	Cerinomyces ramosissimus	19	8.1	2.9	0	9	4	10			measured in Cotton Blue
CFMR:FP-150848	Cerinomyces ramosissimus	20	8.1	3	0	12	4	7			measured in Cotton Blue
CFMR:FP-150848	Cerinomyces ramosissimus	21	8.6	3	0	11	4.5	5			measured in Cotton Blue
CFMR:FP-150848	Cerinomyces ramosissimus	22	7.9	3	0	9	4.5	8			measured in Cotton Blue
CFMR:FP-150848	Cerinomyces ramosissimus	23	8.7	3	0	11	4.5	8			measured in Cotton Blue
CFMR:FP-150848	Cerinomyces ramosissimus	24	8	3	0	10	4.5	3			measured in Cotton Blue
CFMR:FP-150848	Cerinomyces ramosissimus	25	9.6	3.1	0	13	4	6			measured in Cotton Blue
CFMR:FP-150848	Cerinomyces ramosissimus	26	8	2.9	0	10	4	8			measured in Cotton Blue
CFMR:FP-150848	Cerinomyces ramosissimus	27	8.7	2.9	0	10	4.5	6			measured in Cotton Blue
CFMR:FP-150848	Cerinomyces ramosissimus	28	7.8	2.8	0	9	3.5	7			measured in Cotton Blue
CFMR:FP-150848	Cerinomyces ramosissimus	29	8	2.8	0	13	4	6			measured in Cotton Blue
CFMR:FP-150848	Cerinomyces ramosissimus	30	7	2.9	0	11	4	11			measured in Cotton Blue
CFMR:HHB-1768	Cerinomyces pallidus	1	7.7	3.1	0	14	4	6			measured in Cotton Blue
CFMR:HHB-1768	Cerinomyces pallidus	2	7.5	3.3	0	12	3.5	7			measured in Cotton Blue
CFMR:HHB-1768	Cerinomyces pallidus	3	7.6	3.1	0	17	3.5	4			measured in Cotton Blue
CFMR:HHB-1768	Cerinomyces pallidus	4	6.9	3.2	0	21	4	5			measured in Cotton Blue
CFMR:HHB-1768	Cerinomyces pallidus	5	6.9	3.4	0	12	4.5	7			measured in Cotton Blue
CFMR:HHB-1768	Cerinomyces pallidus	6	6.5	3	0	18	3	9			measured in Cotton Blue
CFMR:HHB-1768	Cerinomyces pallidus	7	7.1	3.3	0	19	3.5	6			measured in Cotton Blue
CFMR:HHB-1768	Cerinomyces pallidus	8	7.5	3	0	13	4	6			measured in Cotton Blue
CFMR:HHB-1768	Cerinomyces pallidus	9	7.9	3.1	0	20	4	5			measured in Cotton Blue
CFMR:HHB-1768	Cerinomyces pallidus	10	8.4	3.4	0	14	3.5	10			measured in Cotton Blue
CFMR:HHB-1768	Cerinomyces pallidus	11	8	3.5	0	22	5	11			measured in Cotton Blue
CFMR:HHB-1768	Cerinomyces pallidus	12	7.8	3.3	0	17	3.5	10			measured in Cotton Blue
CFMR:HHB-1768	Cerinomyces pallidus	13	7.1	3.4	0	15	4.5	11			measured in Cotton Blue
CFMR:HHB-1768	Cerinomyces pallidus	14	7.1	3.3	0	15	4	6			measured in Cotton Blue
CFMR:HHB-1768	Cerinomyces pallidus	15	7.4	3.5	0	13	4	10			measured in Cotton Blue
CFMR:HHB-416	Dacrymyces corticioides	1	13	4.8	0	35	5	15			measured in Cotton Blue
CFMR:HHB-416	Dacrymyces corticioides	2	12.8	4.6	0	39	4.5	15			measured in Cotton Blue
CFMR:HHB-416	Dacrymyces corticioides	3	13.4	4.6	0	40	3.5	18			measured in Cotton Blue
CFMR:HHB-553	Cerinomyces cf. hesperidis	1	12.9	4	0	38	3.5	16			measured in Cotton Blue
CFMR:HHB-553	Cerinomyces cf. hesperidis	2	12.6	4	0	44	3.5	12			measured in Cotton Blue
CFMR:HHB-553	Cerinomyces cf. hesperidis	3	13	3.9	0	35	4	16			measured in Cotton Blue
CFMR:HHB-553	Cerinomyces cf. hesperidis	4	11.8	3.6	0	32	4	9			measured in Cotton Blue
CFMR:HHB-553	Cerinomyces cf. hesperidis	5	12.7	4.2	0	35	4	11			measured in Cotton Blue
CFMR:HHB-553	Cerinomyces cf. hesperidis	6	13.3	3.9	0	33	4	10			measured in Cotton Blue
CFMR:HHB-553	Cerinomyces cf. hesperidis	7	13.2	4.2	0	37	4	9			measured in Cotton Blue
CFMR:HHB-553	Cerinomyces cf. hesperidis	8	12.1	5	0	33	4	12			measured in Cotton Blue
CFMR:HHB-553	Cerinomyces cf. hesperidis	9	12.9	4	0	30	3.5	11			measured in Cotton Blue
CFMR:HHB-553	Cerinomyces cf. hesperidis	10	10.9	4	0	28	4	12			measured in Cotton Blue
CFMR:HHB-6685	Dacrymyces cf. burdsallii	1	10	4.1	1	29	4	13			measured in Cotton Blue
CFMR:HHB-6685	Dacrymyces cf. burdsallii	2	11.4	5.1	1	28	3.5	12			measured in Cotton Blue
CFMR:HHB-6685	Dacrymyces cf. burdsallii	3	12.7	5.9	1	29	4	16			measured in Cotton Blue
CFMR:HHB-6685	Dacrymyces cf. burdsallii	4	12.1	5	1	28	3.5	11			measured in Cotton Blue
CFMR:HHB-6685	Dacrymyces cf. burdsallii	5	11.2	4.9	1	28	3	14			measured in Cotton Blue
CFMR:HHB-6685	Dacrymyces cf. burdsallii	6	12.7	5.8	3	27	4.5	9			measured in Cotton Blue
CFMR:HHB-6685	Dacrymyces cf. burdsallii	7	12	5.1	3	29	4	13			measured in Cotton Blue
CFMR:HHB-6685	Dacrymyces cf. burdsallii	8	14	5.9	1	31	3	14			measured in Cotton Blue
CFMR:HHB-6685	Dacrymyces cf. burdsallii	9	12.5	5.2	3	26	4	15			measured in Cotton Blue
CFMR:HHB-6685	Dacrymyces cf. burdsallii	10	13.2	4.4	3	24	4.5	18			measured in Cotton Blue
CFMR:HHB-671	Cerinomyces enatus	1	12.6	4.1	0	20	4	12			measured in Cotton Blue
CFMR:HHB-671	Cerinomyces enatus	2	12.3	4.3	0	25	4	7			measured in Cotton Blue
CFMR:HHB-671	Cerinomyces enatus	3	12.1	4.5	0	20	4	9			measured in Cotton Blue
CFMR:HHB-671	Cerinomyces enatus	4	13.1	4	0	30	4	10			measured in Cotton Blue
CFMR:HHB-671	Cerinomyces enatus	5	13	5.4	0	27	4.5	9			measured in Cotton Blue
CFMR:HHB-671	Cerinomyces enatus	6	14.2	4.8	0						measured in Cotton Blue
CFMR:HHB-671	Cerinomyces enatus	7	11.7	4.9	0						measured in Cotton Blue
CFMR:HHB-671	Cerinomyces enatus	8	12.3	4.2	0						measured in Cotton Blue
CFMR:HHB-671	Cerinomyces enatus	9	12	4	0						measured in Cotton Blue
CFMR:HHB-671	Cerinomyces enatus	10	9	4.4	0						measured in Cotton Blue
CFMR:HHB-6817	Dacrymyces aff. ceraceus	1	15.7	4.9	3	33	6	17			measured in Cotton Blue
CFMR:HHB-6817	Dacrymyces aff. ceraceus	2	15	5.1	3	36	5.5	18			measured in Cotton Blue
CFMR:HHB-6817	Dacrymyces aff. ceraceus	3	14	6.5	3	39	6	16			measured in Cotton Blue
CFMR:HHB-6817	Dacrymyces aff. ceraceus	4	15.4	5.7	1	39	5	9			measured in Cotton Blue
CFMR:HHB-6817	Dacrymyces aff. ceraceus	5	16.3	5.8	2	34	5.5	13			measured in Cotton Blue
CFMR:HHB-6817	Dacrymyces aff. ceraceus	6	14.6	6.8	1						measured in Cotton Blue
CFMR:HHB-6817	Dacrymyces aff. ceraceus	7	14.9	5.6	1						measured in Cotton Blue
CFMR:HHB-6817	Dacrymyces aff. ceraceus	8	16.1	6	3						measured in Cotton Blue
CFMR:HHB-6817	Dacrymyces aff. ceraceus	9	16.6	6.3	3						measured in Cotton Blue
CFMR:HHB-6817	Dacrymyces aff. ceraceus	10	16	5.6	3						measured in Cotton Blue
CFMR:HHB-6908	Dacrymyces burdsallii	1	14.1	5.3	1	41	3.5	17			measured in Cotton Blue
CFMR:HHB-6908	Dacrymyces burdsallii	2	14	5.2	1	29	5.5	37			measured in Cotton Blue
CFMR:HHB-6908	Dacrymyces burdsallii	3	14.2	5.6	3	45	5.5	37			measured in Cotton Blue
CFMR:HHB-6908	Dacrymyces burdsallii	4	13	5.3	3	40	3	32			measured in Cotton Blue
CFMR:HHB-6908	Dacrymyces burdsallii	5	13.3	5.1	3	41	5	26			measured in Cotton Blue
CFMR:HHB-6908	Dacrymyces burdsallii	6	11.9	5.4	1	46	5	30			measured in Cotton Blue
CFMR:HHB-6908	Dacrymyces burdsallii	7	11.6	5.6	1	35	3	40			measured in Cotton Blue
CFMR:HHB-6908	Dacrymyces burdsallii	8	13.7	4.9	3	36	5	48			measured in Cotton Blue
CFMR:HHB-6908	Dacrymyces burdsallii	9	12	5.4	2	39	4	32			measured in Cotton Blue
CFMR:HHB-6908	Dacrymyces burdsallii	10	14	5.1	3	42	4.5	35			measured in Cotton Blue
CFMR:HHB-6908	Dacrymyces burdsallii	11	15	6.1	3	30	5	33			measured in Cotton Blue
CFMR:HHB-6908	Dacrymyces burdsallii	12	12.4	5	1	45	5.5	12			measured in Cotton Blue
CFMR:HHB-6908	Dacrymyces burdsallii	13	13.4	6.3	1	37	5	26			measured in Cotton Blue
CFMR:HHB-6908	Dacrymyces burdsallii	14	13	5.6	3	35	2.5	36			measured in Cotton Blue
CFMR:HHB-6908	Dacrymyces burdsallii	15	14.1	5.6	2	30	5	29			measured in Cotton Blue
CFMR:HHB-6908	Dacrymyces burdsallii	16	12.4	6	2	30	6	33			measured in Cotton Blue
CFMR:HHB-6908	Dacrymyces burdsallii	17	13.4	4.9	3	48	5	26			measured in Cotton Blue
CFMR:HHB-6908	Dacrymyces burdsallii	18	13.5	4.8	3	30	5	28			measured in Cotton Blue
CFMR:HHB-6908	Dacrymyces burdsallii	19	12	5.4	1	46	4.5	27			measured in Cotton Blue
CFMR:HHB-6908	Dacrymyces burdsallii	20	13.1	5.3	1	35	4	26			measured in Cotton Blue
CFMR:HHB-6908	Dacrymyces burdsallii	21	13.1	5.1	1	33	4	34			measured in Cotton Blue
CFMR:HHB-6908	Dacrymyces burdsallii	22	14.5	5.5	3	40	5	31			measured in Cotton Blue
CFMR:HHB-6908	Dacrymyces burdsallii	23	14.9	4.9	3	32	4.5	26			measured in Cotton Blue
CFMR:HHB-6908	Dacrymyces burdsallii	24	13.8	5	3	33	6	29			measured in Cotton Blue
CFMR:HHB-6908	Dacrymyces burdsallii	25	14	5.6	1	38	3	27			measured in Cotton Blue
CFMR:HHB-6908	Dacrymyces burdsallii	26	15	5.7	3	24	5	24			measured in Cotton Blue
CFMR:HHB-6908	Dacrymyces burdsallii	27	14	5.2	3	38	2.5	33			measured in Cotton Blue
CFMR:HHB-6908	Dacrymyces burdsallii	28	13.3	5.5	2	45	3.5	35			measured in Cotton Blue
CFMR:HHB-6908	Dacrymyces burdsallii	29	13	4.9	3	33	3.5	21			measured in Cotton Blue
CFMR:HHB-6908	Dacrymyces burdsallii	30	12.4	4.9	3	36	4	22			measured in Cotton Blue
CFMR:HHB-7334	Cerinomyces enatus	1	8.7	3.1	0	25	4	6			measured in Cotton Blue
CFMR:HHB-7334	Cerinomyces enatus	2	9.6	3.6	0	23	5	5			measured in Cotton Blue
CFMR:HHB-7334	Cerinomyces enatus	3	9.2	3.5	0	33	4.5	10			measured in Cotton Blue
CFMR:HHB-7334	Cerinomyces enatus	4	10.4	3.5	0						measured in Cotton Blue
CFMR:HHB-7334	Cerinomyces enatus	5	9.2	3.6	0						measured in Cotton Blue
CFMR:HHB-7334	Cerinomyces enatus	6	9	4.1	0						measured in Cotton Blue
CFMR:HHB-7334	Cerinomyces enatus	7	9.9	3.9	0						measured in Cotton Blue
CFMR:HHB-7334	Cerinomyces enatus	8	8.5	3.1	0						measured in Cotton Blue
CFMR:HHB-7334	Cerinomyces enatus	9	8.8	4.6	0						measured in Cotton Blue
CFMR:HHB-7334	Cerinomyces enatus	10	9	3.6	0						measured in Cotton Blue
CFMR:HHB-8856	Cerinomyces fugax	1	8.6	3.2	0	15	3.5	13			measured in Cotton Blue
CFMR:HHB-8856	Cerinomyces fugax	2	7.5	3	0	15	2.5	10			measured in Cotton Blue
CFMR:HHB-8856	Cerinomyces fugax	3	8	3.1	0	12	3.5	7			measured in Cotton Blue
CFMR:HHB-8856	Cerinomyces fugax	4	7.3	3.1	0	12	3.5	10			measured in Cotton Blue
CFMR:HHB-8856	Cerinomyces fugax	5	7.2	2.9	0	15	3.5	9			measured in Cotton Blue
CFMR:HHB-8856	Cerinomyces fugax	6	8	3.3	0	16	3	8			measured in Cotton Blue
CFMR:HHB-8856	Cerinomyces fugax	7	8.8	3	0	17	3	10			measured in Cotton Blue
CFMR:HHB-8856	Cerinomyces fugax	8	8.9	3.7	0	10	3.5	11			measured in Cotton Blue
CFMR:HHB-8856	Cerinomyces fugax	9	8.5	3.5	0	9	3.5	9			measured in Cotton Blue
CFMR:HHB-8856	Cerinomyces fugax	10	8.4	3	0	12	3	8			measured in Cotton Blue
CFMR:HHB-8856	Cerinomyces fugax	11	9.2	3.5	0	18	4	4			measured in Cotton Blue
CFMR:HHB-8856	Cerinomyces fugax	12	9.3	3.4	0	14	4	9			measured in Cotton Blue
CFMR:HHB-8856	Cerinomyces fugax	13	8.2	3	0	13	4	10			measured in Cotton Blue
CFMR:HHB-8856	Cerinomyces fugax	14	9	3.8	0	14	3.5	11			measured in Cotton Blue
CFMR:HHB-8856	Cerinomyces fugax	15	8.7	3	0	20	4	8			measured in Cotton Blue
CFMR:HHB-8856	Cerinomyces fugax	16	8.5	3.6	0	11	3	8			measured in Cotton Blue
CFMR:HHB-8856	Cerinomyces fugax	17	10	3.9	0	14	4	9			measured in Cotton Blue
CFMR:HHB-8856	Cerinomyces fugax	18	9	3.6	0	17	4	8			measured in Cotton Blue
CFMR:HHB-8856	Cerinomyces fugax	19	9.1	3.4	0	20	5	7			measured in Cotton Blue
CFMR:HHB-8856	Cerinomyces fugax	20	8.9	3.5	0	18	4	4			measured in Cotton Blue
CFMR:HHB-8856	Cerinomyces fugax	21	8.1	3.1	0	17	3	11			measured in Cotton Blue
CFMR:HHB-8856	Cerinomyces fugax	22	7.8	3.1	0	16	3.5	10			measured in Cotton Blue
CFMR:HHB-8856	Cerinomyces fugax	23	8	3.1	0	15	3	12			measured in Cotton Blue
CFMR:HHB-8856	Cerinomyces fugax	24	8	3	0	22	4	8			measured in Cotton Blue
CFMR:HHB-8856	Cerinomyces fugax	25	8.2	3.2	0	14	4	10			measured in Cotton Blue
CFMR:HHB-8856	Cerinomyces fugax	26	9	3.3	0	21	3.5	9			measured in Cotton Blue
CFMR:HHB-8856	Cerinomyces fugax	27	9.2	3.1	0	15	3.5	6			measured in Cotton Blue
CFMR:HHB-8856	Cerinomyces fugax	28	8	3.4	0	16	3	7			measured in Cotton Blue
CFMR:HHB-8856	Cerinomyces fugax	29	8.4	3.2	0	15	3	12			measured in Cotton Blue
CFMR:HHB-8856	Cerinomyces fugax	30	8.6	3.3	0	16	4	10			measured in Cotton Blue
CFMR:HHB-8969	Dacrymyces ceraceus	1	12	4.4	1	25	5	17			measured in Cotton Blue
CFMR:HHB-8969	Dacrymyces ceraceus	2	13.9	4.9	1	33	4.5	16			measured in Cotton Blue
CFMR:HHB-8969	Dacrymyces ceraceus	3	12.5	5.4	1	30	4	21			measured in Cotton Blue
CFMR:HHB-8969	Dacrymyces ceraceus	4	13.2	5.2	3	30	4.5	16			measured in Cotton Blue
CFMR:HHB-8969	Dacrymyces ceraceus	5	12	4.9	3	28	3.5	21			measured in Cotton Blue
CFMR:HHB-8969	Dacrymyces ceraceus	6	13	4.8	3	44	5	13			measured in Cotton Blue
CFMR:HHB-8969	Dacrymyces ceraceus	7	14.1	4.3	3	35	4	16			measured in Cotton Blue
CFMR:HHB-8969	Dacrymyces ceraceus	8	12.2	4.5	1	41	3.5	17			measured in Cotton Blue
CFMR:HHB-8969	Dacrymyces ceraceus	9	14	4.7	3	46	5	19			measured in Cotton Blue
CFMR:HHB-8969	Dacrymyces ceraceus	10	15.4	4.9	3	27	4	24			measured in Cotton Blue
CFMR:HHB-8969	Dacrymyces ceraceus	11	14.2	4.9	3	28	4	27			measured in Cotton Blue
CFMR:HHB-8969	Dacrymyces ceraceus	12	12.4	5	1	32	4.5	23			measured in Cotton Blue
CFMR:HHB-8969	Dacrymyces ceraceus	13	16.6	5.6	3	26	4	25			measured in Cotton Blue
CFMR:HHB-8969	Dacrymyces ceraceus	14	16.5	5.8	3	32	4	21			measured in Cotton Blue
CFMR:HHB-8969	Dacrymyces ceraceus	15	15.2	6	2	34	4	24			measured in Cotton Blue
CFMR:HHB-8969	Dacrymyces ceraceus	16	13.2	5.3	1	42	4	17			measured in Cotton Blue
CFMR:HHB-8969	Dacrymyces ceraceus	17	14.2	4.9	3	31	4.5	15			measured in Cotton Blue
CFMR:HHB-8969	Dacrymyces ceraceus	18	12.9	4.7	0	36	4.5	19			measured in Cotton Blue
CFMR:HHB-8969	Dacrymyces ceraceus	19	13.3	4.8	1	28	6	23			measured in Cotton Blue
CFMR:HHB-8969	Dacrymyces ceraceus	20	13	5.5	1	35	4	18			measured in Cotton Blue
CFMR:HHB-8969	Dacrymyces ceraceus	21	11.9	5	3	46	6	18			measured in Cotton Blue
CFMR:HHB-8969	Dacrymyces ceraceus	22	15.4	4.9	1	35	5	27			measured in Cotton Blue
CFMR:HHB-8969	Dacrymyces ceraceus	23	12	4.5	1	33	3.5	22			measured in Cotton Blue
CFMR:HHB-8969	Dacrymyces ceraceus	24	14	4.9	3	25	3.5	20			measured in Cotton Blue
CFMR:HHB-8969	Dacrymyces ceraceus	25	15.6	5.7	3	26	4	14			measured in Cotton Blue
CFMR:HHB-8969	Dacrymyces ceraceus	26	13.1	5.1	1	26	4	21			measured in Cotton Blue
CFMR:HHB-8969	Dacrymyces ceraceus	27	14.5	5.3	3	35	4.5	14			measured in Cotton Blue
CFMR:HHB-8969	Dacrymyces ceraceus	28	15.1	5.4	3	42	6.5	16			measured in Cotton Blue
CFMR:HHB-8969	Dacrymyces ceraceus	29	12.8	5	1	25	6	11			measured in Cotton Blue
CFMR:HHB-8969	Dacrymyces ceraceus	30	13.1	6	3	42	5.5	19			measured in Cotton Blue
CFMR:RLG-13487	Dacrymyces sobrius	1	11	5	3	28	5	14			measured in Cotton Blue
CFMR:RLG-13487	Dacrymyces sobrius	2	11.2	5	3	25	5	16			measured in Cotton Blue
CFMR:RLG-13487	Dacrymyces sobrius	3	12.4	5.6	3	29	4	18			measured in Cotton Blue
CFMR:RLG-13487	Dacrymyces sobrius	4	13	5	3	25	3	20			measured in Cotton Blue
CFMR:RLG-13487	Dacrymyces sobrius	5	12.7	5.9	3	30	5	32			measured in Cotton Blue
CFMR:RLG-13487	Dacrymyces sobrius	6	11.6	6	1	25	4	31			measured in Cotton Blue
CFMR:RLG-13487	Dacrymyces sobrius	7	12.9	6	3	27	4	16			measured in Cotton Blue
CFMR:RLG-13487	Dacrymyces sobrius	8	11.4	5.4	3	26	3.5	30			measured in Cotton Blue
CFMR:RLG-13487	Dacrymyces sobrius	9	12.5	5.1	3	31	4.5	15			measured in Cotton Blue
CFMR:RLG-13487	Dacrymyces sobrius	10	13	6	3	21	5	33			measured in Cotton Blue
CFMR:RLG-13487	Dacrymyces sobrius	11	12.1	4.9	3	23	5	36			measured in Cotton Blue
CFMR:RLG-13487	Dacrymyces sobrius	12	13	6.2	3	22	4	25			measured in Cotton Blue
CFMR:RLG-13487	Dacrymyces sobrius	13	12.2	5.6	3	29	4.5	20			measured in Cotton Blue
CFMR:RLG-13487	Dacrymyces sobrius	14	13	5.2	3	25	4	22			measured in Cotton Blue
CFMR:RLG-13487	Dacrymyces sobrius	15	11.8	6	1	25	3	17			measured in Cotton Blue
CFMR:RLG-13487	Dacrymyces sobrius	16	11	5.3	1	32	5	17			measured in Cotton Blue
CFMR:RLG-13487	Dacrymyces sobrius	17	12.3	5.1	1	33	4	12			measured in Cotton Blue
CFMR:RLG-13487	Dacrymyces sobrius	18	12.1	5	1	25	4.5	22			measured in Cotton Blue
CFMR:RLG-13487	Dacrymyces sobrius	19	12	4.9	3	21	5.5	16			measured in Cotton Blue
CFMR:RLG-13487	Dacrymyces sobrius	20	12.5	5	1	27	4	13			measured in Cotton Blue
CFMR:RLG-13487	Dacrymyces sobrius	21	13.1	5.3	1	25	5	13			measured in Cotton Blue
CFMR:RLG-13487	Dacrymyces sobrius	22	12.5	5.6	3	26	4	14			measured in Cotton Blue
CFMR:RLG-13487	Dacrymyces sobrius	23	12.3	5.1	3	28	5	19			measured in Cotton Blue
CFMR:RLG-13487	Dacrymyces sobrius	24	11.6	4.9	3	24	4	15			measured in Cotton Blue
CFMR:RLG-13487	Dacrymyces sobrius	25	12	5	3	31	5	10			measured in Cotton Blue
CFMR:RLG-13487	Dacrymyces sobrius	26	12.2	5.3	2	27	4	16			measured in Cotton Blue
CFMR:RLG-13487	Dacrymyces sobrius	27	14	4.9	2	21	3.5	11			measured in Cotton Blue
CFMR:RLG-13487	Dacrymyces sobrius	28	12	5.1	3	21	4	14			measured in Cotton Blue
CFMR:RLG-13487	Dacrymyces sobrius	29	11.5	5.6	3	30	3.5	20			measured in Cotton Blue
CFMR:RLG-13487	Dacrymyces sobrius	30	11.9	4.9	3	25	4	21			measured in Cotton Blue
CFMR:RLG-2685	Dacrymyces corticioides	1	13	6	1						measured in Cotton Blue
CFMR:RLG-2685	Dacrymyces corticioides	2	13.2	5.1	1						measured in Cotton Blue
CFMR:RLG-2685	Dacrymyces corticioides	3	14.4	5	1						measured in Cotton Blue
CFMR:WBC-39924	Cerinomyces pallidus	1	7.9	3.5	0	18	3	10			measured in Cotton Blue
CFMR:WBC-39924	Cerinomyces pallidus	2	7.9	3.3	0	18	3.5	9			measured in Cotton Blue
CFMR:WBC-39924	Cerinomyces pallidus	3	7.2	3.3	0	13	3.5	5			measured in Cotton Blue
CFMR:WBC-39924	Cerinomyces pallidus	4	8.4	3.7	0	14	3	11			measured in Cotton Blue
CFMR:WBC-39924	Cerinomyces pallidus	5	7.6	3.7	0	14	3	15			measured in Cotton Blue
CFMR:WBC-39924	Cerinomyces pallidus	6	8.1	3.5	0						measured in Cotton Blue
CFMR:WBC-39924	Cerinomyces pallidus	7	7.1	3.2	0						measured in Cotton Blue
CFMR:WBC-39924	Cerinomyces pallidus	8	8	3.4	0						measured in Cotton Blue
CFMR:WBC-39924	Cerinomyces pallidus	9	8.6	3	0						measured in Cotton Blue
CFMR:WBC-39924	Cerinomyces pallidus	10	7.5	3.6	0						measured in Cotton Blue
CFMR:WBC-39924	Cerinomyces pallidus	11	8	3.9	0						measured in Cotton Blue
CWU(MYC)6281	Cerinomyces neuhoffii	1	10.79	3.38	0						measured in Cotton Blue
CWU(MYC)6281	Cerinomyces neuhoffii	2	11.97	3.92	0						measured in Cotton Blue
CWU(MYC)6281	Cerinomyces neuhoffii	3	11.18	3.86	0						measured in Cotton Blue
CWU(MYC)6281	Cerinomyces neuhoffii	4	11.63	4.34	0						measured in Cotton Blue
CWU(MYC)6281	Cerinomyces neuhoffii	5	10.84	4.25	0						measured in Cotton Blue
CWU(MYC)6281	Cerinomyces neuhoffii	6	12.32	3.76	0						measured in Cotton Blue
CWU(MYC)6281	Cerinomyces neuhoffii	7	12.37	3.54	0						measured in Cotton Blue
CWU(MYC)6281	Cerinomyces neuhoffii	8	9.93	3.87	0						measured in Cotton Blue
CWU(MYC)6281	Cerinomyces neuhoffii	9	11.2	3.44	0						measured in Cotton Blue
CWU(MYC)6281	Cerinomyces neuhoffii	10	11.38	3.58	0						measured in Cotton Blue
CWU(MYC)6281	Cerinomyces neuhoffii	11	11.5	3.67	0						measured in Cotton Blue
CWU(MYC)6281	Cerinomyces neuhoffii	12	10.53	3.71	0						measured in Cotton Blue
CWU(MYC)6281	Cerinomyces neuhoffii	13	11.01	3.58	0						measured in Cotton Blue
CWU(MYC)6281	Cerinomyces neuhoffii	14	10.68	3.41	0						measured in Cotton Blue
CWU(MYC)6281	Cerinomyces neuhoffii	15	12.1	4.33	0						measured in Cotton Blue
CWU(MYC)6281	Cerinomyces neuhoffii	16	11.66	3.52	0						measured in Cotton Blue
CWU(MYC)6281	Cerinomyces neuhoffii	17	11.7	3.7	0						measured in Cotton Blue
CWU(MYC)6281	Cerinomyces neuhoffii	18	12.47	3.88	0						measured in Cotton Blue
CWU(MYC)6281	Cerinomyces neuhoffii	19	12.78	3.7	0						measured in Cotton Blue
CWU(MYC)6281	Cerinomyces neuhoffii	20	11.97	3.65	0						measured in Cotton Blue
CWU(MYC)6281	Cerinomyces neuhoffii	21	8.27	3.56	0						measured in Cotton Blue
CWU(MYC)6281	Cerinomyces neuhoffii	22	13.18	3.84	0						measured in Cotton Blue
CWU(MYC)6281	Cerinomyces neuhoffii	23	13.05	3.91	0						measured in Cotton Blue
CWU(MYC)6281	Cerinomyces neuhoffii	24	13.92	4.24	0						measured in Cotton Blue
CWU(MYC)6281	Cerinomyces neuhoffii	25	11.85	3.52	0						measured in Cotton Blue
CWU(MYC)6281	Cerinomyces neuhoffii	26	12.29	4.05	0						measured in Cotton Blue
CWU(MYC)6281	Cerinomyces neuhoffii	27	12.42	3.69	0						measured in Cotton Blue
CWU(MYC)6281	Cerinomyces neuhoffii	28	11.09	4.46	0						measured in Cotton Blue
CWU(MYC)6281	Cerinomyces neuhoffii	29	11.78	3.92	0						measured in Cotton Blue
CWU(MYC)6281	Cerinomyces neuhoffii	30	11.37	3.59	0						measured in Cotton Blue
CWU(MYC)6281	Cerinomyces neuhoffii	31	11	3.81	0						measured in Cotton Blue
CWU(MYC)6281	Cerinomyces neuhoffii	32	11.27	3.49	0						measured in Cotton Blue
CWU(MYC)6281	Cerinomyces neuhoffii	33	10.36	3.94	0						measured in Cotton Blue
CWU(MYC)6281	Cerinomyces neuhoffii	34	11.76	3.92	0						measured in Cotton Blue
CWU(MYC)6281	Cerinomyces neuhoffii	35	11.97	3.55	0						measured in Cotton Blue
CWU(MYC)6281	Cerinomyces neuhoffii	36	12.24	3.75	0						measured in Cotton Blue
CWU(MYC)6281	Cerinomyces neuhoffii	37	10.46	3.64	0						measured in Cotton Blue
CWU(MYC)6281	Cerinomyces neuhoffii	38	10.74	3.32	0						measured in Cotton Blue
CWU(MYC)6281	Cerinomyces neuhoffii	39	11.81	3.54	0						measured in Cotton Blue
CWU(MYC)6281	Cerinomyces neuhoffii	40	11.28	3.81	0						measured in Cotton Blue
CWU(MYC)6281	Cerinomyces neuhoffii	41	10.7	3.02	0						measured in Cotton Blue
CWU(MYC)6281	Cerinomyces neuhoffii	42	12.09	3.51	0						measured in Cotton Blue
CWU(MYC)6281	Cerinomyces neuhoffii	43	12.02	3.61	0						measured in Cotton Blue
CWU(MYC)6281	Cerinomyces neuhoffii	44	11.72	3.62	0						measured in Cotton Blue
CWU(MYC)6281	Cerinomyces neuhoffii	45	8.93	3.3	0						measured in Cotton Blue
CWU(MYC)6281	Cerinomyces neuhoffii	46	9.58	3.47	0						measured in Cotton Blue
CWU(MYC)6281	Cerinomyces neuhoffii	47	12.26	3.78	0						measured in Cotton Blue
CWU(MYC)6281	Cerinomyces neuhoffii	48	11.1	3.61	0						measured in Cotton Blue
CWU(MYC)6281	Cerinomyces neuhoffii	49	13.68	3.82	0						measured in Cotton Blue
CWU(MYC)6281	Cerinomyces neuhoffii	50	12.71	3.6	0						measured in Cotton Blue
CWU(MYC)6342	Cerinomyces neuhoffii	1	10.4	3.9	0	29	5	14			measured in Cotton Blue
CWU(MYC)6342	Cerinomyces neuhoffii	2	9.2	3.6	0	28	4.5	14			measured in Cotton Blue
CWU(MYC)6342	Cerinomyces neuhoffii	3	10.1	4	0	34	5	11			measured in Cotton Blue
CWU(MYC)6342	Cerinomyces neuhoffii	4	11.2	3.9	0	21	4	11			measured in Cotton Blue
CWU(MYC)6342	Cerinomyces neuhoffii	5	11	4.8	0	31	5	12			measured in Cotton Blue
CWU(MYC)6342	Cerinomyces neuhoffii	6	11.3	3.9	0	24	5	12			measured in Cotton Blue
CWU(MYC)6342	Cerinomyces neuhoffii	7	10.1	3.8	0	31	4	15			measured in Cotton Blue
CWU(MYC)6342	Cerinomyces neuhoffii	8	11.1	3.9	0	31	4	15			measured in Cotton Blue
CWU(MYC)6342	Cerinomyces neuhoffii	9	10.4	3.5	0	33	4.5	12			measured in Cotton Blue
CWU(MYC)6342	Cerinomyces neuhoffii	10	10.2	4	0	31	4	7			measured in Cotton Blue
CWU(MYC)6342	Cerinomyces neuhoffii	11	11.6	4.3	0	30	5	23			measured in Cotton Blue
CWU(MYC)6342	Cerinomyces neuhoffii	12	10.5	3.3	0	30	4	17			measured in Cotton Blue
CWU(MYC)6342	Cerinomyces neuhoffii	13	11	3.9	0	32	4	14			measured in Cotton Blue
CWU(MYC)6342	Cerinomyces neuhoffii	14	11	3.4	0	26	4	15			measured in Cotton Blue
CWU(MYC)6342	Cerinomyces neuhoffii	15	12.3	3.6	0	26	4.5	12			measured in Cotton Blue
CWU(MYC)6342	Cerinomyces neuhoffii	16	11.5	3.6	0	28	4.5	8			measured in Cotton Blue
CWU(MYC)6342	Cerinomyces neuhoffii	17	10.6	3.7	0	29	5	13			measured in Cotton Blue
CWU(MYC)6342	Cerinomyces neuhoffii	18	9.8	3.7	0	31	3.5	11			measured in Cotton Blue
CWU(MYC)6342	Cerinomyces neuhoffii	19	10.2	3.5	0	24	5	11			measured in Cotton Blue
CWU(MYC)6342	Cerinomyces neuhoffii	20	11	4	0	26	4	16			measured in Cotton Blue
CWU(MYC)6342	Cerinomyces neuhoffii	21	11.2	3.4	0	30	3.5	12			measured in Cotton Blue
CWU(MYC)6342	Cerinomyces neuhoffii	22	11	3.5	0	23	3.5	10			measured in Cotton Blue
CWU(MYC)6342	Cerinomyces neuhoffii	23	10.5	4.1	0	31	4	14			measured in Cotton Blue
CWU(MYC)6342	Cerinomyces neuhoffii	24	11	3.9	0	34	4	12			measured in Cotton Blue
CWU(MYC)6342	Cerinomyces neuhoffii	25	10	4.1	0	40	4.5	13			measured in Cotton Blue
CWU(MYC)6342	Cerinomyces neuhoffii	26	11.4	3.7	0	29	6	12			measured in Cotton Blue
CWU(MYC)6342	Cerinomyces neuhoffii	27	11.1	4	0	31	4	15			measured in Cotton Blue
CWU(MYC)6342	Cerinomyces neuhoffii	28	12.6	3.6	0	35	3.5	8			measured in Cotton Blue
CWU(MYC)6342	Cerinomyces neuhoffii	29	12.8	3.5	0	32	4	16			measured in Cotton Blue
CWU(MYC)6342	Cerinomyces neuhoffii	30	11.5	3.9	0	35	4.5	15			measured in Cotton Blue
CWU(MYC)7035	Cerinomyces aeneus	1	9.4	4.5	0	30	5	35			measured in Cotton Blue
CWU(MYC)7035	Cerinomyces aeneus	2	9.3	3.1	0	32	6	15			measured in Cotton Blue
CWU(MYC)7035	Cerinomyces aeneus	3	9.5	3	1	35	6	17			measured in Cotton Blue
CWU(MYC)7035	Cerinomyces aeneus	4	8.7	3	0	36	4.5	20			measured in Cotton Blue
CWU(MYC)7035	Cerinomyces aeneus	5	13	3.7	0	25	4	15			measured in Cotton Blue
CWU(MYC)7035	Cerinomyces aeneus	6	8	3.2	0	27	6	12			measured in Cotton Blue
CWU(MYC)7035	Cerinomyces aeneus	7	9.2	2.7	0	38	5	13			measured in Cotton Blue
CWU(MYC)7035	Cerinomyces aeneus	8	9.8	3.1	0						measured in Cotton Blue
CWU(MYC)7035	Cerinomyces aeneus	9	8.4	3	0						measured in Cotton Blue
FH00304774	Dacrymyces gangliformis	1	10.6	5	1	30	3.5	12			measured in Cotton Blue
FH00304774	Dacrymyces gangliformis	2	10.9	4.8	1	36	2.5	24			measured in Cotton Blue
FH00304774	Dacrymyces gangliformis	3	12	4.6	1	35	3	14			measured in Cotton Blue
FH00304774	Dacrymyces gangliformis	4	9.2	4.5	0	41	3	16			measured in Cotton Blue
FH00304774	Dacrymyces gangliformis	5	11.1	4.7	1	33	2.5	21			measured in Cotton Blue
FH00304774	Dacrymyces gangliformis	6	11.3	4.7	1						measured in Cotton Blue
FH00304774	Dacrymyces gangliformis	7	10.9	4.7	1						measured in Cotton Blue
FH00304774	Dacrymyces gangliformis	8	11.4	6	1						measured in Cotton Blue
FH00304774	Dacrymyces gangliformis	9	9.6	5	0						measured in Cotton Blue
FH00304774	Dacrymyces gangliformis	10	10.5	4.7	0						measured in Cotton Blue
FH00304786	Dacrymyces lagerheimii	1	18.3	6.3	1	50	5	23			measured in Cotton Blue
FH00304786	Dacrymyces lagerheimii	2	14	6	1	53	6	9			measured in Cotton Blue
FH00304786	Dacrymyces lagerheimii	3	14.9	6.1	1	51	4.5	9			measured in Cotton Blue
FH00304786	Dacrymyces lagerheimii	4	17	6	3	47	5	21			measured in Cotton Blue
FH00304786	Dacrymyces lagerheimii	5	15.2	6	1	54	5	16			measured in Cotton Blue
FH00304786	Dacrymyces lagerheimii	6	16	5.9	3	49	4.5	13			measured in Cotton Blue
FH00304786	Dacrymyces lagerheimii	7	14.9	6.3	1	37	5	3			measured in Cotton Blue
FH00304786	Dacrymyces lagerheimii	8	14.6	6.5	1	48	5.5	11			measured in Cotton Blue
FH00304786	Dacrymyces lagerheimii	9	13.3	6.1	1	55	5	12			measured in Cotton Blue
FH00304786	Dacrymyces lagerheimii	10	14.1	6.9	1	49	6	7			measured in Cotton Blue
FH00304786	Dacrymyces lagerheimii	11	15.3	5.8	1	42	5	20			measured in Cotton Blue
FH00304786	Dacrymyces lagerheimii	12	14.5	5.6	2	44	5.5	14			measured in Cotton Blue
FH00304786	Dacrymyces lagerheimii	13	15.1	6	1	53	5	15			measured in Cotton Blue
FH00304786	Dacrymyces lagerheimii	14	14	6.3	2	51	6.5	8			measured in Cotton Blue
FH00304786	Dacrymyces lagerheimii	15	16	6.8	3	6	6	13			measured in Cotton Blue
FH00304786	Dacrymyces lagerheimii	16	15.2	6.5	1	5	4.5	17			measured in Cotton Blue
FH00304786	Dacrymyces lagerheimii	17	12.9	5.7	1	44	7	8			measured in Cotton Blue
FH00304786	Dacrymyces lagerheimii	18	16.9	5.8	3	52	6	11			measured in Cotton Blue
FH00304786	Dacrymyces lagerheimii	19	15.6	5.4	1	56	6	12			measured in Cotton Blue
FH00304786	Dacrymyces lagerheimii	20	15.7	5.9	1	37	5.5	11			measured in Cotton Blue
FH00304786	Dacrymyces lagerheimii	21	15	6.2	1	40	5	17			measured in Cotton Blue
FH00304786	Dacrymyces lagerheimii	22	15.4	6	1	37	5.5	10			measured in Cotton Blue
FH00304786	Dacrymyces lagerheimii	23	14.8	5.9	1	5	5	21			measured in Cotton Blue
FH00304786	Dacrymyces lagerheimii	24	15.5	6.3	2	59	6	18			measured in Cotton Blue
FH00304786	Dacrymyces lagerheimii	25	14.2	6	1	49	5.5	8			measured in Cotton Blue
FH00304786	Dacrymyces lagerheimii	26	15.3	6.3	3	36	5.5	6			measured in Cotton Blue
FH00304786	Dacrymyces lagerheimii	27	13.2	7.1	1	27	6	7			measured in Cotton Blue
FH00304786	Dacrymyces lagerheimii	28	18.5	6.3	1	32	4.5	7			measured in Cotton Blue
FH00304786	Dacrymyces lagerheimii	29	17	6.4	2	36	5.5	21			measured in Cotton Blue
FH00304786	Dacrymyces lagerheimii	30	17.9	7.6	1	44	5	5			measured in Cotton Blue
FH00304787	Dacrymyces lagerheimii	1	15.9	5.5	1	25	4	25			measured in Cotton Blue
FH00304787	Dacrymyces lagerheimii	2	17	6.6	1	51	3	15			measured in Cotton Blue
FH00304787	Dacrymyces lagerheimii	3	13.7	6	1	35	4.5	37			measured in Cotton Blue
FH00304787	Dacrymyces lagerheimii	4	16.3	5.2	1	33	4	53			measured in Cotton Blue
FH00304787	Dacrymyces lagerheimii	5	14.1	5.8	1	50	5	26			measured in Cotton Blue
FH00304787	Dacrymyces lagerheimii	6	16	5.8	1	44	5	49			measured in Cotton Blue
FH00304787	Dacrymyces lagerheimii	7	13.7	5.8	1	32	5	33			measured in Cotton Blue
FH00304787	Dacrymyces lagerheimii	8	13.4	5.7	1	22	4	43			measured in Cotton Blue
FH00304787	Dacrymyces lagerheimii	9	12.9	6.1	1	47	3.5	13			measured in Cotton Blue
FH00304787	Dacrymyces lagerheimii	10	12.8	3.5	1	56	5	26			measured in Cotton Blue
FH00304787	Dacrymyces lagerheimii	11	15	3.1	2	59	5	16			measured in Cotton Blue
FH00304787	Dacrymyces lagerheimii	12	13	5.8	2	45	5	14			measured in Cotton Blue
FH00304787	Dacrymyces lagerheimii	13	13.8	6.6	1	38	6	11			measured in Cotton Blue
FH00304787	Dacrymyces lagerheimii	14	17	6.3	3	50	4.5	13			measured in Cotton Blue
FH00304787	Dacrymyces lagerheimii	15	13.2	6	1	38	4.5	17			measured in Cotton Blue
FH00304787	Dacrymyces lagerheimii	16	13.5	6	2	44	7	23			measured in Cotton Blue
FH00304787	Dacrymyces lagerheimii	17	14.9	6	3	50	4.5	31			measured in Cotton Blue
FH00304787	Dacrymyces lagerheimii	18	13.4	6.7	3	48	4.5	19			measured in Cotton Blue
FH00304787	Dacrymyces lagerheimii	19	14	6.4	3	64	5.5	8			measured in Cotton Blue
FH00304787	Dacrymyces lagerheimii	20	13.9	5.9	3	49	3.5	28			measured in Cotton Blue
FH00304787	Dacrymyces lagerheimii	21	16.3	6.2	3						measured in Cotton Blue
FH00304787	Dacrymyces lagerheimii	22	16.9	6.1	5						measured in Cotton Blue
FH00304787	Dacrymyces lagerheimii	23	14.4	5.9	3						measured in Cotton Blue
FH00304787	Dacrymyces lagerheimii	24	13.3	6	3						measured in Cotton Blue
FH00304787	Dacrymyces lagerheimii	25	13	6.1	2						measured in Cotton Blue
FH00304787	Dacrymyces lagerheimii	26	17.6	7	1						measured in Cotton Blue
FH00304787	Dacrymyces lagerheimii	27	15.2	5.2	1						measured in Cotton Blue
FH00304787	Dacrymyces lagerheimii	28	16.9	6.7	0						measured in Cotton Blue
FH00304787	Dacrymyces lagerheimii	29	13.9	6	1						measured in Cotton Blue
FH00304787	Dacrymyces lagerheimii	30	14.1	6.9	0						measured in Cotton Blue
FH00304788	Dacrymyces lagerheimii	1	15.1	6.3	3	27	6	23			measured in Cotton Blue
FH00304788	Dacrymyces lagerheimii	2	14.6	6.2	0	38	4.5	25			measured in Cotton Blue
FH00304788	Dacrymyces lagerheimii	3	14.5	6.2	0	34	6	25			measured in Cotton Blue
FH00304788	Dacrymyces lagerheimii	4	13.8	6	2	40	4.5	18			measured in Cotton Blue
FH00304788	Dacrymyces lagerheimii	5	14	6.3	3	47	8	5			measured in Cotton Blue
FH00304788	Dacrymyces lagerheimii	6	13	6.5	1	45	5.5	20			measured in Cotton Blue
FH00304788	Dacrymyces lagerheimii	7	13	7.2	1	42	5	18			measured in Cotton Blue
FH00304788	Dacrymyces lagerheimii	8	14.8	6.5	2	34	6	11			measured in Cotton Blue
FH00304788	Dacrymyces lagerheimii	9	15.1	6.9	1	40	7	16			measured in Cotton Blue
FH00304788	Dacrymyces lagerheimii	10	13.8	6.6	1	44	5	8			measured in Cotton Blue
FH00304788	Dacrymyces lagerheimii	11	12.6	5.7	0	44	4.5	17			measured in Cotton Blue
FH00304788	Dacrymyces lagerheimii	12	17.3	7	1	33	6	17			measured in Cotton Blue
FH00304788	Dacrymyces lagerheimii	13	14.7	5.8	1	50	4	26			measured in Cotton Blue
FH00304788	Dacrymyces lagerheimii	14	13.4	6.1	1	47	4.5	18			measured in Cotton Blue
FH00304788	Dacrymyces lagerheimii	15	14.1	6.6	1	42	4	20			measured in Cotton Blue
FH00304788	Dacrymyces lagerheimii	16	13.3	6.7	1	46	6	20			measured in Cotton Blue
FH00304788	Dacrymyces lagerheimii	17	14.7	5.1	3	32	5	15			measured in Cotton Blue
FH00304788	Dacrymyces lagerheimii	18	15.4	5.2	3	39	4.5	19			measured in Cotton Blue
FH00304788	Dacrymyces lagerheimii	19	14	5.4	3	41	5	17			measured in Cotton Blue
FH00304788	Dacrymyces lagerheimii	20	13	5	1	49	4.5	16			measured in Cotton Blue
FH00304788	Dacrymyces lagerheimii	21	13.9	5.5	1	44	5	20			measured in Cotton Blue
FH00304788	Dacrymyces lagerheimii	22	14.1	5.5	0	40	6	21			measured in Cotton Blue
FH00304788	Dacrymyces lagerheimii	23	14.6	5.7	1	32	4	18			measured in Cotton Blue
FH00304788	Dacrymyces lagerheimii	24	15	5.1	3	35	3.5	26			measured in Cotton Blue
FH00304788	Dacrymyces lagerheimii	25	12.9	4.6	1	57	4	23			measured in Cotton Blue
FH00304788	Dacrymyces lagerheimii	26	14	5	2	40	4.5	23			measured in Cotton Blue
FH00304788	Dacrymyces lagerheimii	27	16	7.2	2	50	7	6			measured in Cotton Blue
FH00304788	Dacrymyces lagerheimii	28	14	5.9	1	40	5.5	20			measured in Cotton Blue
FH00304788	Dacrymyces lagerheimii	29	14	5	1	58	7	13			measured in Cotton Blue
FH00304788	Dacrymyces lagerheimii	30	13.2	5.1	1	41	4	21			measured in Cotton Blue
FH00304801	Dacrymyces cereus	1	13.9	5.4	3	27	5	20			measured in Cotton Blue
FH00304801	Dacrymyces cereus	2	11.2	4.6	3	24	5	12			measured in Cotton Blue
FH00304801	Dacrymyces cereus	3	12.8	4.9	3	25	5	15			measured in Cotton Blue
FH00304801	Dacrymyces cereus	4	11.9	5.2	3	29	5	12			measured in Cotton Blue
FH00304801	Dacrymyces cereus	5	9.7	4.5	2	27	5.5	20			measured in Cotton Blue
FH00304801	Dacrymyces cereus	6	12.7	5.5	3	30	4	21			measured in Cotton Blue
FH00304801	Dacrymyces cereus	7	13.4	4.7	3	27	6	14			measured in Cotton Blue
FH00304801	Dacrymyces cereus	8	10.5	4.9	1	22	5	29			measured in Cotton Blue
FH00304801	Dacrymyces cereus	9	11.5	4.5	2	34	5	33			measured in Cotton Blue
FH00304801	Dacrymyces cereus	10	11.8	5	3	25	6	22			measured in Cotton Blue
FH00304801	Dacrymyces cereus	11	12.8	5	3	29	4.5	23			measured in Cotton Blue
FH00304801	Dacrymyces cereus	12	11	4.9	3	25	5	27			measured in Cotton Blue
FH00304801	Dacrymyces cereus	13	11.6	4.3	3	22	6	13			measured in Cotton Blue
FH00304801	Dacrymyces cereus	14	13.1	5.6	3	28	5	16			measured in Cotton Blue
FH00304801	Dacrymyces cereus	15	13.7	4.5	2	25	4.5	18			measured in Cotton Blue
FH00304801	Dacrymyces cereus	16	13.6	6	0	22	5.5	12			measured in Cotton Blue
FH00304801	Dacrymyces cereus	17	12.4	6.1	3	24	6	10			measured in Cotton Blue
FH00304801	Dacrymyces cereus	18	11.9	4.9	3	25	7	12			measured in Cotton Blue
FH00304801	Dacrymyces cereus	19	10	4.1	3	25	4.5	21			measured in Cotton Blue
FH00304801	Dacrymyces cereus	20	12.2	4.8	3	38	4	20			measured in Cotton Blue
FH00304801	Dacrymyces cereus	21	11	4.7	3	43	4	32			measured in Cotton Blue
FH00304801	Dacrymyces cereus	22	11.9	5.2	3	24	5	27			measured in Cotton Blue
FH00304801	Dacrymyces cereus	23	11	4.5	1	45	5.5	31			measured in Cotton Blue
FH00304801	Dacrymyces cereus	24	12.6	5	3	17	5	14			measured in Cotton Blue
FH00304801	Dacrymyces cereus	25	11.6	5	3	16	5	12			measured in Cotton Blue
FH00304801	Dacrymyces cereus	26	12	5	3	21	5	19			measured in Cotton Blue
FH00304801	Dacrymyces cereus	27	10.4	5.9	3	23	4.5	15			measured in Cotton Blue
FH00304801	Dacrymyces cereus	28	11.2	5	3	25	5	23			measured in Cotton Blue
FH00304801	Dacrymyces cereus	29	12.5	4.9	3	32	4	18			measured in Cotton Blue
FH00304801	Dacrymyces cereus	30	11.4	5	3	26	5	29			measured in Cotton Blue
FH00304802	Ceracea triseptata nom. herb.	1	13.8	5.5	3						measured in Cotton Blue
FH00304802	Ceracea triseptata nom. herb.	2	12.7	6.1	3						measured in Cotton Blue
FH00304802	Ceracea triseptata nom. herb.	3	11.3	4.8	3						measured in Cotton Blue
FH00304802	Ceracea triseptata nom. herb.	4	11.2	5.1	3						measured in Cotton Blue
FH00304802	Ceracea triseptata nom. herb.	5	12.4	4.7	3						measured in Cotton Blue
FH00304802	Ceracea triseptata nom. herb.	6	12	4.9	1						measured in Cotton Blue
FH00304802	Ceracea triseptata nom. herb.	7	13	6.1	3						measured in Cotton Blue
FH00304802	Ceracea triseptata nom. herb.	8	12.5	5.4	3						measured in Cotton Blue
FH00304802	Ceracea triseptata nom. herb.	9	13.8	4.2	3						measured in Cotton Blue
FH00304802	Ceracea triseptata nom. herb.	10	13.9	5.4	3						measured in Cotton Blue
FH00304802	Ceracea triseptata nom. herb.	11	14.8	6	3						measured in Cotton Blue
FH00304802	Ceracea triseptata nom. herb.	12	12	5	3						measured in Cotton Blue
FH00304802	Ceracea triseptata nom. herb.	13	11.4	6.1	1						measured in Cotton Blue
FH00304802	Ceracea triseptata nom. herb.	14	14.5	5.8	1						measured in Cotton Blue
FH00304802	Ceracea triseptata nom. herb.	15	13	6.2	1						measured in Cotton Blue
FH00304802	Ceracea triseptata nom. herb.	16	13.8	5.9	3						measured in Cotton Blue
FH00304805	Femsjonia pezizoidea	1	14.5	4.9	0	42	6	10			measured in Cotton Blue
FH00304805	Femsjonia pezizoidea	2	17.7	5.3	0	52	4	16			measured in Cotton Blue
FH00304805	Femsjonia pezizoidea	3	18.6	4.7	1	35	4.5	9			measured in Cotton Blue
FH00304805	Femsjonia pezizoidea	4	15	4.9	3	49	4	15			measured in Cotton Blue
FH00304805	Femsjonia pezizoidea	5	13.8	4.7	1	45	3.5	12			measured in Cotton Blue
FH00304805	Femsjonia pezizoidea	6	13.6	4.8	1						measured in Cotton Blue
FH00304805	Femsjonia pezizoidea	7	17	5.1	3						measured in Cotton Blue
FH00304805	Femsjonia pezizoidea	8	14.4	4.6	1						measured in Cotton Blue
FH00304805	Femsjonia pezizoidea	9	12.9	4.5	1						measured in Cotton Blue
FH00304805	Femsjonia pezizoidea	10	15	5.8	0						measured in Cotton Blue
FH00304806	Femsjonia pezizoidea	1	13.8	4.5	3	42	4.5	10			measured in Cotton Blue
FH00304806	Femsjonia pezizoidea	2	11.7	4.4	0	42	4	17			measured in Cotton Blue
FH00304806	Femsjonia pezizoidea	3	12.1	4.9	0	48	4	12			measured in Cotton Blue
FH00304806	Femsjonia pezizoidea	4	13.1	4.5	0	40	3.5	33			measured in Cotton Blue
FH00304806	Femsjonia pezizoidea	5	12	4.8	1	39	4.5	11			measured in Cotton Blue
FH00304806	Femsjonia pezizoidea	6	14.3	6	3						measured in Cotton Blue
FH00304806	Femsjonia pezizoidea	7	14.2	4.9	3						measured in Cotton Blue
FH00304806	Femsjonia pezizoidea	8	12	5.1	0						measured in Cotton Blue
FH00304806	Femsjonia pezizoidea	9	13.3	5	3						measured in Cotton Blue
FH00304806	Femsjonia pezizoidea	10	12.8	4.9	3						measured in Cotton Blue
FH00304807	Femsjonia pezizoidea	1	14	4.8	1	43	3	12			measured in Cotton Blue
FH00304807	Femsjonia pezizoidea	2	14.8	4.4	3	33	2.5	13			measured in Cotton Blue
FH00304807	Femsjonia pezizoidea	3	11.8	4	2	34	4	16			measured in Cotton Blue
FH00304807	Femsjonia pezizoidea	4	13.2	4.9	3	32	4	19			measured in Cotton Blue
FH00304807	Femsjonia pezizoidea	5	11	4.9	1	35	3	17			measured in Cotton Blue
FH00304807	Femsjonia pezizoidea	6	11	5.3	1						measured in Cotton Blue
FH00304807	Femsjonia pezizoidea	7	12.6	5.1	3						measured in Cotton Blue
FH00304807	Femsjonia pezizoidea	8	12.5	4							measured in Congo Red
FH00304807	Femsjonia pezizoidea	9	11.8	4.1							measured in Congo Red
FH00304807	Femsjonia pezizoidea	10	10.4	4.5							measured in Congo Red
FH00304807	Femsjonia pezizoidea	11	13.3	4.2							measured in Congo Red
FH00304807	Femsjonia pezizoidea	12	13.2	4.1							measured in Congo Red
FH00304807	Femsjonia pezizoidea	13	12.6	4.5							measured in Congo Red
FH00304807	Femsjonia pezizoidea	14	15	4.7							measured in Congo Red
FH00304807	Femsjonia pezizoidea	15	12.1	3.9							measured in Congo Red
FH00304807	Femsjonia pezizoidea	16	10.6	4.2	3						measured in Cotton Blue
FH00304807	Femsjonia pezizoidea	17	10	4	1						measured in Cotton Blue
FH00304807	Femsjonia pezizoidea	18	11.6	5.2	3						measured in Cotton Blue
FH00304807	Femsjonia pezizoidea	19	15	5.1	1						measured in Cotton Blue
FH00304807	Femsjonia pezizoidea	20	15.4	5	1						measured in Cotton Blue
FH00486013	Dacrymyces corticioides	1	14.5	5.5	1	42	4.5	20			measured in Cotton Blue
FH00486013	Dacrymyces corticioides	2	15	5.9	1	45	6	17			measured in Cotton Blue
FH00486013	Dacrymyces corticioides	3	16.3	6.4	1	46	5	21			measured in Cotton Blue
FH00489909	Cerinomyces pallidus	1	7.6	3.3	0	13	3	5			measured in Cotton Blue
FH00489909	Cerinomyces pallidus	2	7.1	3.2	0	14	3	11			measured in Cotton Blue
FH00489909	Cerinomyces pallidus	3	7.6	3	0	16	3.5	7			measured in Cotton Blue
FH00489909	Cerinomyces pallidus	4	8	3.1	0	19	4	2			measured in Cotton Blue
FH00489909	Cerinomyces pallidus	5	7.3	3.2	0						measured in Cotton Blue
FH00489909	Cerinomyces pallidus	6	8.2	3.7	0						measured in Cotton Blue
FH00489909	Cerinomyces pallidus	7	6.5	3.2	0						measured in Cotton Blue
FH00489909	Cerinomyces pallidus	8	7.7	3.1	0						measured in Cotton Blue
FH00489909	Cerinomyces pallidus	9	8.1	3	0						measured in Cotton Blue
FH00489909	Cerinomyces pallidus	10	6.6	3.4	0						measured in Cotton Blue
FH00489909	Cerinomyces pallidus	11	8	3.1	0						measured in Cotton Blue
FH00489909	Cerinomyces pallidus	12	9.1	3.9	0						measured in Cotton Blue
FH00489909	Cerinomyces pallidus	13	8.2	3.1	0						measured in Cotton Blue
FH00489909	Cerinomyces pallidus	14	9	3.1	0						measured in Cotton Blue
FH00489909	Cerinomyces pallidus	15	7.2	3	0						measured in Cotton Blue
FH00489909	Cerinomyces pallidus	16	9.6	3.6	0						measured in Cotton Blue
FH00489909	Cerinomyces pallidus	17	7	3	0						measured in Cotton Blue
FH00489909	Cerinomyces pallidus	18	6.4	3.7	0						measured in Cotton Blue
FH00489909	Cerinomyces pallidus	19	7.5	3.1	0						measured in Cotton Blue
FH00489909	Cerinomyces pallidus	20	6.6	3	0						measured in Cotton Blue
FH00489909	Cerinomyces pallidus	21	7.7	3	0						measured in Cotton Blue
FH00489909	Cerinomyces pallidus	22	6.9	3	0						measured in Cotton Blue
FH00489909	Cerinomyces pallidus	23	7.8	3.1	0						measured in Cotton Blue
FH00489909	Cerinomyces pallidus	24	8	3	0						measured in Cotton Blue
FH00489909	Cerinomyces pallidus	25	7.2	3.1	0						measured in Cotton Blue
FH00489909	Cerinomyces pallidus	26	8.5	2.9	0						measured in Cotton Blue
FH00489909	Cerinomyces pallidus	27	7.1	3.1	0						measured in Cotton Blue
FH00489909	Cerinomyces pallidus	28	6.8	3	0						measured in Cotton Blue
FH00489909	Cerinomyces pallidus	29	7.8	3	0						measured in Cotton Blue
FH00489909	Cerinomyces pallidus	30	6.6	2.9	0						measured in Cotton Blue
FH00621438	Dacrymyces corticioides	1	15.8	6.3	0	46	7	9			measured in Cotton Blue
FH00621438	Dacrymyces corticioides	2	14.1	5.7	0	45	7	16			measured in Cotton Blue
FH00621438	Dacrymyces corticioides	3	13.7	5.9	0	52	6	14			measured in Cotton Blue
FH00621438	Dacrymyces corticioides	4	15.5	7.9	0	52	5.5	13			measured in Cotton Blue
FH00621438	Dacrymyces corticioides	5	20.8	7.9	0	56	4.5	10			measured in Cotton Blue
FH00621438	Dacrymyces corticioides	6	15.8	6	0						measured in Cotton Blue
FH00621438	Dacrymyces corticioides	7	17	5.6	0						measured in Cotton Blue
FH00621438	Dacrymyces corticioides	8	17.7	8.1	0						measured in Cotton Blue
FH00621438	Dacrymyces corticioides	9	14.3	5.8	0						measured in Cotton Blue
FH00621438	Dacrymyces corticioides	10	12.9	5.2	0						measured in Cotton Blue
FH00621438	Dacrymyces corticioides	1	15.8	6.3	0	46	7	9			measured in Cotton Blue
FH00621438	Dacrymyces corticioides	2	14.1	5.7	0	45	4	16			measured in Cotton Blue
FH00621438	Dacrymyces corticioides	3	13.7	5.9	0	52	5	14			measured in Cotton Blue
FH00621438	Dacrymyces corticioides	4	15.5	7.9	0	52	5.5	13			measured in Cotton Blue
FH00621438	Dacrymyces corticioides	5	20.8	7.9	0	56	4.5	10			measured in Cotton Blue
FH00621438	Dacrymyces corticioides	6	15.8	6	0						measured in Cotton Blue
FH00621438	Dacrymyces corticioides	7	17	5.6	0						measured in Cotton Blue
FH00621438	Dacrymyces corticioides	8	17.7	8.1	0						measured in Cotton Blue
FH00621438	Dacrymyces corticioides	9	14.3	5.8	0						measured in Cotton Blue
FH00621438	Dacrymyces corticioides	10	12.9	5.2	0						measured in Cotton Blue
GB:E. Larsson 23-99	Cerinomyces volaticus	1	8.7	3	0	18	3.5	8			measured in Cotton Blue
GB:E. Larsson 23-99	Cerinomyces volaticus	2	8.6	2.9	0	16	3.5	12			measured in Cotton Blue
GB:E. Larsson 23-99	Cerinomyces volaticus	3	8.2	2.8	0	19	3	7			measured in Cotton Blue
GB:E. Larsson 23-99	Cerinomyces volaticus	4	7.7	3.2	0	22	4.5	12			measured in Cotton Blue
GB:E. Larsson 23-99	Cerinomyces volaticus	5	7.9	2.7	0	15	3	9			measured in Cotton Blue
GB:E. Larsson 23-99	Cerinomyces volaticus	6	9	3	0						measured in Cotton Blue
GB:E. Larsson 23-99	Cerinomyces volaticus	7	8	2.9	0						measured in Cotton Blue
GB:E. Larsson 23-99	Cerinomyces volaticus	8	7.9	3	0						measured in Cotton Blue
GB:E. Larsson 23-99	Cerinomyces volaticus	9	8.2	3.1	0						measured in Cotton Blue
GB:E. Larsson 23-99	Cerinomyces volaticus	10	8.4	3.3	0						measured in Cotton Blue
GB:K.-H. Larsson 8688	Cerinomyces volaticus	1	6.5	3	0	19	3.5	8			measured in Cotton Blue
GB:K.-H. Larsson 8688	Cerinomyces volaticus	2	7.1	3.1	0	10	3	5			measured in Cotton Blue
GB:K.-H. Larsson 8688	Cerinomyces volaticus	3	7.8	2.6	0	11	3	10			measured in Cotton Blue
GB:K.-H. Larsson 8688	Cerinomyces volaticus	4	6.8	2.7	0	12	2.5	9			measured in Cotton Blue
GB:K.-H. Larsson 8688	Cerinomyces volaticus	5	6.5	2.5	0	10	4	7			measured in Cotton Blue
GB:K.-H. Larsson 8688	Cerinomyces volaticus	6	7	2.5	0	17	2.5	12			measured in Cotton Blue
GB:K.-H. Larsson 8688	Cerinomyces volaticus	7	7.6	3.1	0	13	4	10			measured in Cotton Blue
GB:K.-H. Larsson 8688	Cerinomyces volaticus	8	8.7	2.8	0	16	3.5	12			measured in Cotton Blue
GB:K.-H. Larsson 8688	Cerinomyces volaticus	9	7.5	3	0	15	3	7			measured in Cotton Blue
GB:K.-H. Larsson 8688	Cerinomyces volaticus	10	8	3.2	0	14	3.5	8			measured in Cotton Blue
GB:K.-H. Larsson 8688	Cerinomyces volaticus	11	8.2	3.5	0	14	2.5	7			measured in Cotton Blue
GB:K.-H. Larsson 8688	Cerinomyces volaticus	12	7.1	3.1	0	16	2	8			measured in Cotton Blue
GB:K.-H. Larsson 8688	Cerinomyces volaticus	13	7.8	3	0	11	3	8			measured in Cotton Blue
GB:K.-H. Larsson 8688	Cerinomyces volaticus	14	8.4	3.1	0	19	2.5	10			measured in Cotton Blue
GB:K.-H. Larsson 8688	Cerinomyces volaticus	15	8.6	3.3	0	16	3.5	11			measured in Cotton Blue
GB:K.-H. Larsson 8688	Cerinomyces volaticus	16	7.8	3.4	0	19	4	8			measured in Cotton Blue
GB:K.-H. Larsson 8688	Cerinomyces volaticus	17	8.1	3.2	0	15	3	8			measured in Cotton Blue
GB:K.-H. Larsson 8688	Cerinomyces volaticus	18	8	3.2	0	17	3	10			measured in Cotton Blue
GB:K.-H. Larsson 8688	Cerinomyces volaticus	19	7.1	2.9	0	18	2.5	9			measured in Cotton Blue
GB:K.-H. Larsson 8688	Cerinomyces volaticus	20	8.4	3	0	12	3	8			measured in Cotton Blue
GB:K.-H. Larsson 8688	Cerinomyces volaticus	21	9	3.1	0	13	3	11			measured in Cotton Blue
GB:K.-H. Larsson 8688	Cerinomyces volaticus	22	8	3	0	14	3	8			measured in Cotton Blue
GB:K.-H. Larsson 8688	Cerinomyces volaticus	23	8	3.2	0	21	3	12			measured in Cotton Blue
GB:K.-H. Larsson 8688	Cerinomyces volaticus	24	7.7	3	0	16	3	8			measured in Cotton Blue
GB:K.-H. Larsson 8688	Cerinomyces volaticus	25	8.8	3	0	20	3	10			measured in Cotton Blue
GB:K.-H. Larsson 8688	Cerinomyces volaticus	26	7.9	2.9	0	17	3.5	10			measured in Cotton Blue
GB:K.-H. Larsson 8688	Cerinomyces volaticus	27	7.1	3	0	18	3.5	10			measured in Cotton Blue
GB:K.-H. Larsson 8688	Cerinomyces volaticus	28	7.1	3.4	0	19	3.5	11			measured in Cotton Blue
GB:K.-H. Larsson 8688	Cerinomyces volaticus	29	7.7	3.2	0	19	3.5	11			measured in Cotton Blue
GB:K.-H. Larsson 8688	Cerinomyces volaticus	30	7.7	3.1	0	24	3	6			measured in Cotton Blue
GB-0071192	Cerinomyces borealis	1	7.6	3.2	0	20	4.5	11			measured in Cotton Blue
GB-0071192	Cerinomyces borealis	2	9.7	3	0	16	4	7			measured in Cotton Blue
GB-0071192	Cerinomyces borealis	3	9	3.1	0	19	5.5	10			measured in Cotton Blue
GB-0071192	Cerinomyces borealis	4	8.6	3	0	16	4	8			measured in Cotton Blue
GB-0071192	Cerinomyces borealis	5	9.2	3.6	0	15	4	9			measured in Cotton Blue
GB-0071192	Cerinomyces borealis	6	9	3.1	0						measured in Cotton Blue
GB-0071192	Cerinomyces borealis	7	8	2.9	0						measured in Cotton Blue
GB-0071192	Cerinomyces borealis	8	8.7	2.9	0						measured in Cotton Blue
GB-0071192	Cerinomyces borealis	9	8.6	3	0						measured in Cotton Blue
GB-0071192	Cerinomyces borealis	10	9.3	3	0						measured in Cotton Blue
GB-0071193	Cerinomyces volaticus	1	7.9	2.6	0	11	4	7			measured in Cotton Blue
GB-0071193	Cerinomyces volaticus	2	7.5	2.5	0	17	3.5	7			measured in Cotton Blue
GB-0071193	Cerinomyces volaticus	3	7.7	3	0	17	3	11			measured in Cotton Blue
GB-0071193	Cerinomyces volaticus	4	8.7	3	0	11	3	10			measured in Cotton Blue
GB-0071193	Cerinomyces volaticus	5	7.5	2.6	0	19	3.5	11			measured in Cotton Blue
GB-0071193	Cerinomyces volaticus	6	7.9	2.9	0	21	3.5	10			measured in Cotton Blue
GB-0071193	Cerinomyces volaticus	7	8	2.9	0						measured in Cotton Blue
GB-0071193	Cerinomyces volaticus	8	9.4	2.8	0						measured in Cotton Blue
GB-0071193	Cerinomyces volaticus	9	9.6	2.8	0						measured in Cotton Blue
GB-0071193	Cerinomyces volaticus	10	7	2.8	0						measured in Cotton Blue
GB-0071194	Cerinomyces borealis	1	10	3.4	0	15	4.5	9			measured in Cotton Blue
GB-0071194	Cerinomyces borealis	2	11	3.2	0	13	7	9			measured in Cotton Blue
GB-0071194	Cerinomyces borealis	3	11.7	3.1	0	14	6	9			measured in Cotton Blue
GB-0071194	Cerinomyces borealis	4	11.6	3.5	0	19	6.5	10			measured in Cotton Blue
GB-0071194	Cerinomyces borealis	5	10.1	3.6	0	20	6	9			measured in Cotton Blue
GB-0071194	Cerinomyces borealis	6	10.8	3	0						measured in Cotton Blue
GB-0071194	Cerinomyces borealis	7	9.8	3.4	0						measured in Cotton Blue
GB-0071194	Cerinomyces borealis	8	8.9	3.1	0						measured in Cotton Blue
GB-0071194	Cerinomyces borealis	9	9.6	3.7	0						measured in Cotton Blue
GB-0071194	Cerinomyces borealis	10	10.2	3.2	0						measured in Cotton Blue
GB-0071195	Cerinomyces borealis	1	9	2.8	0	12	4.5	7			measured in Cotton Blue
GB-0071195	Cerinomyces borealis	2	8.6	2.4	0	22	5	6			measured in Cotton Blue
GB-0071195	Cerinomyces borealis	3	7.7	2.9	0	14	3.5	11			measured in Cotton Blue
GB-0071195	Cerinomyces borealis	4	8.9	2.8	0	14	5	12			measured in Cotton Blue
GB-0071195	Cerinomyces borealis	5	8.9	2.8	0	13	4.5	11			measured in Cotton Blue
GB-0071195	Cerinomyces borealis	6	9	3.2	0						measured in Cotton Blue
GB-0071195	Cerinomyces borealis	7	8.4	2.9	0						measured in Cotton Blue
GB-0071195	Cerinomyces borealis	8	8.2	2.4	0						measured in Cotton Blue
GB-0071195	Cerinomyces borealis	9	8.9	3	0						measured in Cotton Blue
GB-0071195	Cerinomyces borealis	10	9.3	3	0						measured in Cotton Blue
GB-0071195	Cerinomyces borealis	11	10.7	3.1	0						measured in Cotton Blue
GB-0071196	Cerinomyces borealis	1	8.9	2.9	0	16	5	8			measured in Cotton Blue
GB-0071196	Cerinomyces borealis	2	8	2.8	0	15	4.5	9			measured in Cotton Blue
GB-0071196	Cerinomyces borealis	3	11.3	3	0	12	4	9			measured in Cotton Blue
GB-0071196	Cerinomyces borealis	4	8.3	2.8	0	18	5	5			measured in Cotton Blue
GB-0071196	Cerinomyces borealis	5	8.4	2.8	0	16	5	8			measured in Cotton Blue
GB-0071196	Cerinomyces borealis	6	8.1	2.9	0						measured in Cotton Blue
GB-0071196	Cerinomyces borealis	7	8.4	2.8	0						measured in Cotton Blue
GB-0071196	Cerinomyces borealis	8	8.6	3	0						measured in Cotton Blue
GB-0071196	Cerinomyces borealis	9	9.2	3	0						measured in Cotton Blue
GB-0071196	Cerinomyces borealis	10	7.1	2.8	0						measured in Cotton Blue
GB-0071196	Cerinomyces borealis	11	8.7	2.8	0						measured in Cotton Blue
GB-0071196	Cerinomyces borealis	12	8.9	3	0						measured in Cotton Blue
GB-0071197	Cerinomyces borealis	1	8.8	3	0	13	5	10			measured in Cotton Blue
GB-0071197	Cerinomyces borealis	2	9.7	2.9	0	15	5.5	12			measured in Cotton Blue
GB-0071197	Cerinomyces borealis	3	8.3	3.2	0	14	3	10			measured in Cotton Blue
GB-0071197	Cerinomyces borealis	4	9.6	2.9	0	15	4.5	11			measured in Cotton Blue
GB-0071197	Cerinomyces borealis	5	10.2	3.5	0	13	4	7			measured in Cotton Blue
GB-0071197	Cerinomyces borealis	6	9.5	3	0						measured in Cotton Blue
GB-0071197	Cerinomyces borealis	7	12.8	3.6	0						measured in Cotton Blue
GB-0071197	Cerinomyces borealis	8	9.3	2.9	0						measured in Cotton Blue
GB-0071197	Cerinomyces borealis	9	9.6	3	0						measured in Cotton Blue
GB-0071197	Cerinomyces borealis	10	9.2	3.1	0						measured in Cotton Blue
GB-0071198	Cerinomyces borealis	1	9.2	3	0	13	4	5			measured in Cotton Blue
GB-0071198	Cerinomyces borealis	2	8.7	2.8	0	18	4	5			measured in Cotton Blue
GB-0071198	Cerinomyces borealis	3	7.8	2.9	0	17	6	5			measured in Cotton Blue
GB-0071198	Cerinomyces borealis	4	8.4	2.7	0	11	4	4			measured in Cotton Blue
GB-0071198	Cerinomyces borealis	5	8.2	3.4	0	13	4	7			measured in Cotton Blue
GB-0071198	Cerinomyces borealis	6	9.2	3.9	0						measured in Cotton Blue
GB-0071198	Cerinomyces borealis	7	8.4	3.8	0						measured in Cotton Blue
GB-0071198	Cerinomyces borealis	8	8.9	2.9	0						measured in Cotton Blue
GB-0071198	Cerinomyces borealis	9	8.1	3	0						measured in Cotton Blue
GB-0071198	Cerinomyces borealis	10	9.1	2.7	0						measured in Cotton Blue
GB-0071198	Cerinomyces borealis	11	11.2	3	0						measured in Cotton Blue
GB-0071199	Cerinomyces borealis	1	9.1	2.9	0	20	4	8			measured in Cotton Blue
GB-0071199	Cerinomyces borealis	2	8.2	2.8	0	16	4	8			measured in Cotton Blue
GB-0071199	Cerinomyces borealis	3	7.6	2.6	0	15	3.5	6			measured in Cotton Blue
GB-0071199	Cerinomyces borealis	4	8.9	2.9	0	13	4	9			measured in Cotton Blue
GB-0071199	Cerinomyces borealis	5	9	2.8	0	14	3.5	7			measured in Cotton Blue
GB-0071199	Cerinomyces borealis	6	8.7	2.5	0						measured in Cotton Blue
GB-0071199	Cerinomyces borealis	7	9.1	2.7	0						measured in Cotton Blue
GB-0071199	Cerinomyces borealis	8	8.9	2.6	0						measured in Cotton Blue
GB-0071199	Cerinomyces borealis	9	8.5	2.7	0						measured in Cotton Blue
GB-0071199	Cerinomyces borealis	10	7.2	2.5	0						measured in Cotton Blue
GB-0071200	Cerinomyces borealis	1	10.1	3	0	14	4.5	7			measured in Cotton Blue
GB-0071200	Cerinomyces borealis	2	10.9	2.9	0	18	5	5			measured in Cotton Blue
GB-0071200	Cerinomyces borealis	3	9.4	2.9	0	16	5.5	8			measured in Cotton Blue
GB-0071200	Cerinomyces borealis	4	9.6	3	0	14	4.5	5			measured in Cotton Blue
GB-0071200	Cerinomyces borealis	5	8.9	3	0	14	5.5	6			measured in Cotton Blue
GB-0071200	Cerinomyces borealis	6	10.3	2.9	0						measured in Cotton Blue
GB-0071200	Cerinomyces borealis	7	8.5	2.5	0						measured in Cotton Blue
GB-0071200	Cerinomyces borealis	8	10.6	2.8	0						measured in Cotton Blue
GB-0071200	Cerinomyces borealis	9	7.6	2.7	0						measured in Cotton Blue
GB-0071200	Cerinomyces borealis	10	8.6	2.8	0						measured in Cotton Blue
GB-0071201	Cerinomyces cf. volaticus	1	10.6	3.9	0	18	4	7			measured in Cotton Blue
GB-0071201	Cerinomyces cf. volaticus	2	7.5	3.1	0	14	5	9			measured in Cotton Blue
GB-0071201	Cerinomyces cf. volaticus	3	9.8	3.4	0	17	4	11			measured in Cotton Blue
GB-0071201	Cerinomyces cf. volaticus	4	10	3.6	0	18	4.5	11			measured in Cotton Blue
GB-0071201	Cerinomyces cf. volaticus	5	9	3.9	0	16	5	12			measured in Cotton Blue
GB-0071201	Cerinomyces cf. volaticus	6	7.2	4	0	19	3.5	21			measured in Cotton Blue
GB-0071201	Cerinomyces cf. volaticus	7	8.9	3.8	0	21	4	11			measured in Cotton Blue
GB-0071201	Cerinomyces cf. volaticus	8	9	3.3	0	13	4	8			measured in Cotton Blue
GB-0071201	Cerinomyces cf. volaticus	9	10.5	3.9	0	14	4	12			measured in Cotton Blue
GB-0071201	Cerinomyces cf. volaticus	10	9.2	4	0	16	4.5	6			measured in Cotton Blue
GB-0071201	Cerinomyces cf. volaticus	11	8.6	4.1	0						measured in Cotton Blue
GB-0071201	Cerinomyces cf. volaticus	12	8.3	3	0						measured in Cotton Blue
GB-0071201	Cerinomyces cf. volaticus	13	8.8	3.4	0						measured in Cotton Blue
GB-0071201	Cerinomyces cf. volaticus	14	9.9	3.1	0						measured in Cotton Blue
GB-0071201	Cerinomyces cf. volaticus	15	7.8	4	0						measured in Cotton Blue
GB-0071201	Cerinomyces cf. volaticus	16	9.7	3.9	0						measured in Cotton Blue
GB-0071201	Cerinomyces cf. volaticus	17	9	2.9	0						measured in Cotton Blue
GB-0071201	Cerinomyces cf. volaticus	18	8.6	3.5	0						measured in Cotton Blue
GB-0071201	Cerinomyces cf. volaticus	19	8.3	3.5	0						measured in Cotton Blue
GB-0071201	Cerinomyces cf. volaticus	20	8	3.2	0						measured in Cotton Blue
GB-0071201	Cerinomyces cf. volaticus	21	7.3	3.4	0						measured in Cotton Blue
GB-0071201	Cerinomyces cf. volaticus	22	7	3.6	0						measured in Cotton Blue
GB-0071201	Cerinomyces cf. volaticus	23	8.7	4	0						measured in Cotton Blue
GB-0071201	Cerinomyces cf. volaticus	24	9	4.2	0						measured in Cotton Blue
GB-0071201	Cerinomyces cf. volaticus	25	8.2	3.4	0						measured in Cotton Blue
GB-0071201	Cerinomyces cf. volaticus	26	8	3.6	0						measured in Cotton Blue
GB-0071201	Cerinomyces cf. volaticus	27	8.9	4	0						measured in Cotton Blue
GB-0071201	Cerinomyces cf. volaticus	28	9	3.8	0						measured in Cotton Blue
GB-0071201	Cerinomyces cf. volaticus	29	9.3	3.9	0						measured in Cotton Blue
GB-0071201	Cerinomyces cf. volaticus	30	9.6	4	0						measured in Cotton Blue
GB-0071202	Cerinomyces borealis	1	9.8	2.6	0	13	5	7			measured in Cotton Blue
GB-0071202	Cerinomyces borealis	2	9.3	3	0	12	5.5	11			measured in Cotton Blue
GB-0071202	Cerinomyces borealis	3	11.8	3	0	14	4	12			measured in Cotton Blue
GB-0071202	Cerinomyces borealis	4	11.1	2.9	0	13	5.5	8			measured in Cotton Blue
GB-0071202	Cerinomyces borealis	5	8.4	2.9	0	12	4	8			measured in Cotton Blue
GB-0071202	Cerinomyces borealis	6	10.5	2.9	0						measured in Cotton Blue
GB-0071202	Cerinomyces borealis	7	10	2.9	0						measured in Cotton Blue
GB-0071202	Cerinomyces borealis	8	8.7	2.6	0						measured in Cotton Blue
GB-0071202	Cerinomyces borealis	9	9.4	2.8	0						measured in Cotton Blue
GB-0071202	Cerinomyces borealis	10	8.1	2.4	0						measured in Cotton Blue
GB-0071202	Cerinomyces borealis	11	10.9	3	0						measured in Cotton Blue
GB-0071203	Cerinomyces borealis	1	9.5	2.8	0	16	5	6			measured in Cotton Blue
GB-0071203	Cerinomyces borealis	2	11	3	0	10	5	5			measured in Cotton Blue
GB-0071203	Cerinomyces borealis	3	13.6	3.2	0	9	5	5			measured in Cotton Blue
GB-0071203	Cerinomyces borealis	4	8.5	2.6	0	12	5	9			measured in Cotton Blue
GB-0071203	Cerinomyces borealis	5	11.1	2.9	0	12	5	8			measured in Cotton Blue
GB-0071203	Cerinomyces borealis	6	10	2.9	0						measured in Cotton Blue
GB-0071203	Cerinomyces borealis	7	8.9	2.8	0						measured in Cotton Blue
GB-0071203	Cerinomyces borealis	8	10.6	2.9	0						measured in Cotton Blue
GB-0071203	Cerinomyces borealis	9	9.2	2.9	0						measured in Cotton Blue
GB-0071203	Cerinomyces borealis	10	10.1	2.9	0						measured in Cotton Blue
GB-0071204	Cerinomyces borealis	1	8.9	3	0	13	4	6			measured in Cotton Blue
GB-0071204	Cerinomyces borealis	2	7.8	2.5	0	14	4.5	9			measured in Cotton Blue
GB-0071204	Cerinomyces borealis	3	9	2.9	0	14	5	6			measured in Cotton Blue
GB-0071204	Cerinomyces borealis	4	8.7	3.1	0	11	5	6			measured in Cotton Blue
GB-0071204	Cerinomyces borealis	5	8	2.8	0	11	4.5	7			measured in Cotton Blue
GB-0071204	Cerinomyces borealis	6	9.6	3	0						measured in Cotton Blue
GB-0071204	Cerinomyces borealis	7	9.4	3	0						measured in Cotton Blue
GB-0071204	Cerinomyces borealis	8	9.1	3	0						measured in Cotton Blue
GB-0071204	Cerinomyces borealis	9	8	2.9	0						measured in Cotton Blue
GB-0071204	Cerinomyces borealis	10	9.5	2.8	0						measured in Cotton Blue
GB-0071205	Cerinomyces cf. volaticus	1	8.2	3.1	0	16	5	6			measured in Cotton Blue
GB-0071205	Cerinomyces cf. volaticus	2	8.9	3	0	11	5	10			measured in Cotton Blue
GB-0071205	Cerinomyces cf. volaticus	3	11	3.9	0	14	4	10			measured in Cotton Blue
GB-0071205	Cerinomyces cf. volaticus	4	9	3.2	0	15	4.5	5			measured in Cotton Blue
GB-0071205	Cerinomyces cf. volaticus	5	9.1	3.2	0	16	5.5	7			measured in Cotton Blue
GB-0071205	Cerinomyces cf. volaticus	6	7.9	2.9	0						measured in Cotton Blue
GB-0071205	Cerinomyces cf. volaticus	7	8.4	3.1	0						measured in Cotton Blue
GB-0071205	Cerinomyces cf. volaticus	8	7.6	2.7	0						measured in Cotton Blue
GB-0071205	Cerinomyces cf. volaticus	9	8	3	0						measured in Cotton Blue
GB-0071205	Cerinomyces cf. volaticus	10	8.8	3.1	0						measured in Cotton Blue
GB-0071206	Cerinomyces volaticus	1	7.4	2.9	0	14	4	8			measured in Cotton Blue
GB-0071206	Cerinomyces volaticus	2	6.4	2.9	0	13	4	6			measured in Cotton Blue
GB-0071206	Cerinomyces volaticus	3	6.8	2.8	0	11	3.5	10			measured in Cotton Blue
GB-0071206	Cerinomyces volaticus	4	7.9	3	0	10	3.5	7			measured in Cotton Blue
GB-0071206	Cerinomyces volaticus	5	6.3	3	0	16	3	8			measured in Cotton Blue
GB-0071206	Cerinomyces volaticus	6	7.7	2.5	0						measured in Cotton Blue
GB-0071206	Cerinomyces volaticus	7	8	2.9	0						measured in Cotton Blue
GB-0071206	Cerinomyces volaticus	8	6.9	3	0						measured in Cotton Blue
GB-0071206	Cerinomyces volaticus	9	7	2.7	0						measured in Cotton Blue
GB-0071206	Cerinomyces volaticus	10	7.6	2.9	0						measured in Cotton Blue
GB-0071207	Cerinomyces borealis	1	9.4	3	0	16	4	8			measured in Cotton Blue
GB-0071207	Cerinomyces borealis	2	9.3	2.6	0	18	4.5	5			measured in Cotton Blue
GB-0071207	Cerinomyces borealis	3	9.4	3	0	17	4	16			measured in Cotton Blue
GB-0071207	Cerinomyces borealis	4	9.1	2.9	0	16	5.5	11			measured in Cotton Blue
GB-0071207	Cerinomyces borealis	5	8.3	3	0	15	3	12			measured in Cotton Blue
GB-0071207	Cerinomyces borealis	6	8.9	3	0						measured in Cotton Blue
GB-0071207	Cerinomyces borealis	7	7.9	3.2	0						measured in Cotton Blue
GB-0071207	Cerinomyces borealis	8	9.5	3	0						measured in Cotton Blue
GB-0071207	Cerinomyces borealis	9	9	3	0						measured in Cotton Blue
GB-0071207	Cerinomyces borealis	10	10	3.1	0						measured in Cotton Blue
GB-0071208	Cerinomyces borealis	1	10.9	2.9	0	14	4.5	8			measured in Cotton Blue
GB-0071208	Cerinomyces borealis	2	9.1	2.5	0	17	5.5	9			measured in Cotton Blue
GB-0071208	Cerinomyces borealis	3	8.6	2.8	0	18	5.5	6			measured in Cotton Blue
GB-0071208	Cerinomyces borealis	4	9.6	2.8	0	14	4.5	8			measured in Cotton Blue
GB-0071208	Cerinomyces borealis	5	7.8	2.7	0	13	4.5	6			measured in Cotton Blue
GB-0071208	Cerinomyces borealis	6	9	2.9	0						measured in Cotton Blue
GB-0071208	Cerinomyces borealis	7	7.6	2.8	0						measured in Cotton Blue
GB-0071208	Cerinomyces borealis	8	8	2.4	0						measured in Cotton Blue
GB-0071208	Cerinomyces borealis	9	9.9	2.8	0						measured in Cotton Blue
GB-0071208	Cerinomyces borealis	10	8	2.9	0						measured in Cotton Blue
GB-0071208	Cerinomyces borealis	11	9.9	3.7	0						measured in Cotton Blue
GB-0071208	Cerinomyces borealis	12	8.2	3.3	0						measured in Cotton Blue
GB-0071209	Cerinomyces aff. borealis	1	7.9	2.9	0	10	4.5	6			measured in Cotton Blue
GB-0071209	Cerinomyces aff. borealis	2	7.9	2.9	0	15	4	6			measured in Cotton Blue
GB-0071209	Cerinomyces aff. borealis	3	8	2.4	0	11	5	8			measured in Cotton Blue
GB-0071209	Cerinomyces aff. borealis	4	7.5	2.6	0	11	4.5	5			measured in Cotton Blue
GB-0071209	Cerinomyces aff. borealis	5	9	2.9	0	15	4.5	6			measured in Cotton Blue
GB-0071209	Cerinomyces aff. borealis	6	8.8	2.4	0						measured in Cotton Blue
GB-0071209	Cerinomyces aff. borealis	7	8	2.2	0						measured in Cotton Blue
GB-0071209	Cerinomyces aff. borealis	8	10	2.5	0						measured in Cotton Blue
GB-0071209	Cerinomyces aff. borealis	9	8.3	2.6	0						measured in Cotton Blue
GB-0071209	Cerinomyces aff. borealis	10	8.3	2.3	0						measured in Cotton Blue
GB-0071209	Cerinomyces aff. borealis	11	11	2.6	0						measured in Cotton Blue
GB-0071210	Cerinomyces aff. borealis	1	9	2.8	0	13	4.5	7			measured in Cotton Blue
GB-0071210	Cerinomyces aff. borealis	2	6.9	2.9	0	10	3	6			measured in Cotton Blue
GB-0071210	Cerinomyces aff. borealis	3	8.6	2.7	0	13	4	8			measured in Cotton Blue
GB-0071210	Cerinomyces aff. borealis	4	7.2	2.4	0	11	4	7			measured in Cotton Blue
GB-0071210	Cerinomyces aff. borealis	5	8.4	2.6	0	12	4	7			measured in Cotton Blue
GB-0071210	Cerinomyces aff. borealis	6	8.9	2.8	0						measured in Cotton Blue
GB-0071210	Cerinomyces aff. borealis	7	8.5	2.6	0						measured in Cotton Blue
GB-0071210	Cerinomyces aff. borealis	8	8.2	2.3	0						measured in Cotton Blue
GB-0071210	Cerinomyces aff. borealis	9	9.2	2.9	0						measured in Cotton Blue
GB-0071210	Cerinomyces aff. borealis	10	8.7	2.7	0						measured in Cotton Blue
GB-0071211	Cerinomyces borealis	1	10.1	2.9	0	20	4.5	6			measured in Cotton Blue
GB-0071211	Cerinomyces borealis	2	8.4	2.8	0	13	5.5	6			measured in Cotton Blue
GB-0071211	Cerinomyces borealis	3	9.3	2.9	0	13	5	7			measured in Cotton Blue
GB-0071211	Cerinomyces borealis	4	11	2.9	0	17	5	8			measured in Cotton Blue
GB-0071211	Cerinomyces borealis	5	9.7	2.6	0	13	5	8			measured in Cotton Blue
GB-0071211	Cerinomyces borealis	6	8.9	2.9	0						measured in Cotton Blue
GB-0071211	Cerinomyces borealis	7	8.9	2.8	0						measured in Cotton Blue
GB-0071211	Cerinomyces borealis	8	9.5	2.9	0						measured in Cotton Blue
GB-0071211	Cerinomyces borealis	9	8	2.9	0						measured in Cotton Blue
GB-0071211	Cerinomyces borealis	10	10.8	3	0						measured in Cotton Blue
GB-0071212	Cerinomyces borealis	1	11	2.9	0	13	5	12			measured in Cotton Blue
GB-0071212	Cerinomyces borealis	2	8.3	2.9	0	17	4.5	18			measured in Cotton Blue
GB-0071212	Cerinomyces borealis	3	9.9	2.5	0	12	5	8			measured in Cotton Blue
GB-0071212	Cerinomyces borealis	4	9.8	2.3	0	18	4	7			measured in Cotton Blue
GB-0071212	Cerinomyces borealis	5	11	2.8	0	19	4.5	10			measured in Cotton Blue
GB-0071212	Cerinomyces borealis	6	10.1	2.4	0						measured in Cotton Blue
GB-0071212	Cerinomyces borealis	7	10.7	3	0						measured in Cotton Blue
GB-0071212	Cerinomyces borealis	8	11.8	2.9	0						measured in Cotton Blue
GB-0071212	Cerinomyces borealis	9	9.9	2.8	0						measured in Cotton Blue
GB-0071212	Cerinomyces borealis	10	7.8	2.4	0						measured in Cotton Blue
GB-0071213	Cerinomyces borealis	1	8.7	2.9	0	15	4	8			measured in Cotton Blue
GB-0071213	Cerinomyces borealis	2	8.1	2.9	0	10	4	6			measured in Cotton Blue
GB-0071213	Cerinomyces borealis	3	7.7	2.6	0	16	3.5	8			measured in Cotton Blue
GB-0071213	Cerinomyces borealis	4	7.7	2.5	0	16	4	4			measured in Cotton Blue
GB-0071213	Cerinomyces borealis	5	8.5	2.6	0	14	4.5	6			measured in Cotton Blue
GB-0071213	Cerinomyces borealis	6	8	2.4	0						measured in Cotton Blue
GB-0071213	Cerinomyces borealis	7	8.5	3	0						measured in Cotton Blue
GB-0071213	Cerinomyces borealis	8	9.3	3.1	0						measured in Cotton Blue
GB-0071213	Cerinomyces borealis	9	8	3	0						measured in Cotton Blue
GB-0071213	Cerinomyces borealis	10	8.1	2.9	0						measured in Cotton Blue
GB-0071214	Cerinomyces pallidus	1	8.5	3.2	0	14	4	10			measured in Cotton Blue
GB-0071214	Cerinomyces pallidus	2	9.6	3.2	0	14	3.5	7			measured in Cotton Blue
GB-0071214	Cerinomyces pallidus	3	9.1	3.1	0	11	4	9			measured in Cotton Blue
GB-0071214	Cerinomyces pallidus	4	8.6	3.1	0	13	3.5	10			measured in Cotton Blue
GB-0071214	Cerinomyces pallidus	5	10	4	0	16	4	9			measured in Cotton Blue
GB-0071214	Cerinomyces pallidus	6	8.8	3.6	0	14	4	12			measured in Cotton Blue
GB-0071214	Cerinomyces pallidus	7	8.9	3.4	0	19	4	8			measured in Cotton Blue
GB-0071214	Cerinomyces pallidus	8	9.9	3.6	0	15	6.5	8			measured in Cotton Blue
GB-0071214	Cerinomyces pallidus	9	7.8	3.2	0	17	3.5	10			measured in Cotton Blue
GB-0071214	Cerinomyces pallidus	10	8.5	3.3	0	15	3.5	9			measured in Cotton Blue
GB-0071214	Cerinomyces pallidus	11	7.7	3.9	0	26	4	11			measured in Cotton Blue
GB-0071214	Cerinomyces pallidus	12	10.2	4	0	18	3.5	8			measured in Cotton Blue
GB-0071214	Cerinomyces pallidus	13	8	3.4	0	17	3.5	9			measured in Cotton Blue
GB-0071214	Cerinomyces pallidus	14	8.2	3.2	0	17	3	10			measured in Cotton Blue
GB-0071214	Cerinomyces pallidus	15	11.3	3.2	0	15	3.5	11			measured in Cotton Blue
GB-0071214	Cerinomyces pallidus	16	8.5	3.6	0	21	3.5	10			measured in Cotton Blue
GB-0071214	Cerinomyces pallidus	17	8.8	3.9	0	15	4.5	9			measured in Cotton Blue
GB-0071214	Cerinomyces pallidus	18	9	3	0	16	3.5	10			measured in Cotton Blue
GB-0071214	Cerinomyces pallidus	19	6.1	3.3	0	15	3	10			measured in Cotton Blue
GB-0071214	Cerinomyces pallidus	20	8.7	3.6	0	21	4.5	19			measured in Cotton Blue
GB-0071214	Cerinomyces pallidus	21	7	3.5	0	18	4	7			measured in Cotton Blue
GB-0071214	Cerinomyces pallidus	22	9	3.5	0	17	4.5	15			measured in Cotton Blue
GB-0071214	Cerinomyces pallidus	23	7.2	2.9	0	27	5	8			measured in Cotton Blue
GB-0071214	Cerinomyces pallidus	24	8.1	3.4	0	18	3.5	12			measured in Cotton Blue
GB-0071214	Cerinomyces pallidus	25	8.5	4	0	24	3.5	9			measured in Cotton Blue
GB-0071214	Cerinomyces pallidus	26	9.1	3.6	0	23	4	12			measured in Cotton Blue
GB-0071214	Cerinomyces pallidus	27	8.1	3.4	0	25	4	5			measured in Cotton Blue
GB-0071214	Cerinomyces pallidus	28	9.8	3.3	0	19	3	12			measured in Cotton Blue
GB-0071214	Cerinomyces pallidus	29	11	4.6	0	18	4	13			measured in Cotton Blue
GB-0071214	Cerinomyces pallidus	30	6.8	3.6	0	16	4	17			measured in Cotton Blue
GB-0071215	Cerinomyces cf. favonius	1	8.5	2.1	0	12	3.5	6			measured in Cotton Blue
GB-0071215	Cerinomyces cf. favonius	2	7.6	2.4	0	18	4.5	4			measured in Cotton Blue
GB-0071215	Cerinomyces cf. favonius	3	8.3	2.3	0	9	3	6			measured in Cotton Blue
GB-0071215	Cerinomyces cf. favonius	4	7	2.1	0	14	4.5	6			measured in Cotton Blue
GB-0071215	Cerinomyces cf. favonius	5	8	2.3	0	14	3	7			measured in Cotton Blue
GB-0071215	Cerinomyces cf. favonius	6	8.4	2.6	0						measured in Cotton Blue
GB-0071215	Cerinomyces cf. favonius	7	8.7	2.5	0						measured in Cotton Blue
GB-0071215	Cerinomyces cf. favonius	8	7.7	2.4	0						measured in Cotton Blue
GB-0071215	Cerinomyces cf. favonius	9	7.6	2.4	0						measured in Cotton Blue
GB-0071215	Cerinomyces cf. favonius	10	8	2.2	0						measured in Cotton Blue
GB-0071216	Cerinomyces cf. favonius	1	7.8	2.6	0	8	5	5			measured in Cotton Blue
GB-0071216	Cerinomyces cf. favonius	2	8	2.5	0	9	5.5	4			measured in Cotton Blue
GB-0071216	Cerinomyces cf. favonius	3	8	2.2	0	12	4	6			measured in Cotton Blue
GB-0071216	Cerinomyces cf. favonius	4	7.9	2.8	0	14	3.5	7			measured in Cotton Blue
GB-0071216	Cerinomyces cf. favonius	5	7.5	2.9	0	13	2.5	12			measured in Cotton Blue
GB-0071216	Cerinomyces cf. favonius	6	7.9	2.1	0						measured in Cotton Blue
GB-0071216	Cerinomyces cf. favonius	7	7.9	2.3	0						measured in Cotton Blue
GB-0071216	Cerinomyces cf. favonius	8	7.8	2.4	0						measured in Cotton Blue
GB-0071216	Cerinomyces cf. favonius	9	7.7	2.3	0						measured in Cotton Blue
GB-0071216	Cerinomyces cf. favonius	10	7.1	2.1	0						measured in Cotton Blue
GB-0071217	Cerinomyces atrans	1	8	2.3	0	14	3	7			measured in Cotton Blue
GB-0071217	Cerinomyces atrans	2	7.5	2.7	0	13	3.5	9			measured in Cotton Blue
GB-0071217	Cerinomyces atrans	3	7.8	2.9	0	15	3.5	7			measured in Cotton Blue
GB-0071217	Cerinomyces atrans	4	8.3	2.5	0	15	3.5	9			measured in Cotton Blue
GB-0071217	Cerinomyces atrans	5	7.5	3.1	0	13	3	8			measured in Cotton Blue
GB-0071217	Cerinomyces atrans	6	6.7	2.4	0	16	3.5	10			measured in Cotton Blue
GB-0071217	Cerinomyces atrans	7	8	2.9	0	20	3	8			measured in Cotton Blue
GB-0071217	Cerinomyces atrans	8	7.1	2.4	0	17	3	12			measured in Cotton Blue
GB-0071217	Cerinomyces atrans	9	9.1	3	0	20	3.5	21			measured in Cotton Blue
GB-0071217	Cerinomyces atrans	10	8.5	3.1	0	24	3	13			measured in Cotton Blue
GB-0071217	Cerinomyces atrans	11	9.5	3	0						measured in Cotton Blue
GB-0071217	Cerinomyces atrans	12	8.4	3.2	0						measured in Cotton Blue
GB-0071217	Cerinomyces atrans	13	9	3	0						measured in Cotton Blue
GB-0071217	Cerinomyces atrans	14	8.3	2.9	0						measured in Cotton Blue
GB-0071217	Cerinomyces atrans	15	9.7	3.4	0						measured in Cotton Blue
GB-0071217	Cerinomyces atrans	16	10.8	4	0						measured in Cotton Blue
GB-0071217	Cerinomyces atrans	17	9.9	3.7	0						measured in Cotton Blue
GB-0071217	Cerinomyces atrans	18	9.8	3.6	0						measured in Cotton Blue
GB-0071217	Cerinomyces atrans	19	10.6	3.9	0						measured in Cotton Blue
GB-0071217	Cerinomyces atrans	20	9.2	3.1	0						measured in Cotton Blue
GB-0071218	Cerinomyces atrans	1	8.9	3.2	0	14	3.5	14			measured in Cotton Blue
GB-0071218	Cerinomyces atrans	2	8.3	3.1	0	16	4	10			measured in Cotton Blue
GB-0071218	Cerinomyces atrans	3	8.3	3	0	14	3	10			measured in Cotton Blue
GB-0071218	Cerinomyces atrans	4	9.2	2.9	0	18	3.5	6			measured in Cotton Blue
GB-0071218	Cerinomyces atrans	5	8	3.2	0	20	4	13			measured in Cotton Blue
GB-0071218	Cerinomyces atrans	6	9.9	3.3	0	16	4	14			measured in Cotton Blue
GB-0071218	Cerinomyces atrans	7	9.7	3.1	0	17	4	13			measured in Cotton Blue
GB-0071218	Cerinomyces atrans	8	9.5	3.4	0	20	4	19			measured in Cotton Blue
GB-0071218	Cerinomyces atrans	9	9.9	3.5	0	15	4.5	15			measured in Cotton Blue
GB-0071218	Cerinomyces atrans	10	6.9	2.9	0	17	3.5	12			measured in Cotton Blue
GB-0071218	Cerinomyces atrans	11	7.6	3.1	0	19	4	12			measured in Cotton Blue
GB-0071218	Cerinomyces atrans	12	9.2	3.1	0	18	4.5	11			measured in Cotton Blue
GB-0071218	Cerinomyces atrans	13	8.9	2.9	0	17	3	12			measured in Cotton Blue
GB-0071218	Cerinomyces atrans	14	7.9	2.9	0	17	3.5	12			measured in Cotton Blue
GB-0071218	Cerinomyces atrans	15	7.4	3.2	0	24	4.5	16			measured in Cotton Blue
GB-0071218	Cerinomyces atrans	16	8.4	3	0	15	3.5	12			measured in Cotton Blue
GB-0071218	Cerinomyces atrans	17	8.1	2.9	0	22	3	13			measured in Cotton Blue
GB-0071218	Cerinomyces atrans	18	9.3	3.4	0	23	3.5	11			measured in Cotton Blue
GB-0071218	Cerinomyces atrans	19	9	2.9	0	18	3.5	12			measured in Cotton Blue
GB-0071218	Cerinomyces atrans	20	8.7	3.1	0	16	3.5	14			measured in Cotton Blue
GB-0071218	Cerinomyces atrans	21	7.9	2.7	0	17	3	14			measured in Cotton Blue
GB-0071218	Cerinomyces atrans	22	9	3	0	15	4	10			measured in Cotton Blue
GB-0071218	Cerinomyces atrans	23	9.8	3.4	0	21	3.5	12			measured in Cotton Blue
GB-0071218	Cerinomyces atrans	24	8.5	3.1	0	18	4	11			measured in Cotton Blue
GB-0071218	Cerinomyces atrans	25	9.6	3	0	19	3	19			measured in Cotton Blue
GB-0071218	Cerinomyces atrans	26	9.1	3.4	0	17	3	11			measured in Cotton Blue
GB-0071218	Cerinomyces atrans	27	8.7	3.4	0	17	4	12			measured in Cotton Blue
GB-0071218	Cerinomyces atrans	28	8.9	3	0	22	4.5	14			measured in Cotton Blue
GB-0071218	Cerinomyces atrans	29	8.7	2.9	0	18	3.5	8			measured in Cotton Blue
GB-0071218	Cerinomyces atrans	30	9.4	3.3	0	17	3	12			measured in Cotton Blue
GB-0071218	Cerinomyces atrans	31	10	3.1	0						measured in Cotton Blue
GB-0071218	Cerinomyces atrans	32	10.5	3	0						measured in Cotton Blue
GB-0071218	Cerinomyces atrans	33	11.1	3.2	0						measured in Cotton Blue
GB-0071219	Cerinomyces cf. fugax	1	9.4	2.9	0	19	3.5	4			measured in Cotton Blue
GB-0071219	Cerinomyces cf. fugax	2	9	3	0	15	5	6			measured in Cotton Blue
GB-0071219	Cerinomyces cf. fugax	3	8.3	3.1	0	18	5	5			measured in Cotton Blue
GB-0071219	Cerinomyces cf. fugax	4	9.6	3.1	0	14	6	6			measured in Cotton Blue
GB-0071219	Cerinomyces cf. fugax	5	9.3	3	0	15	5	11			measured in Cotton Blue
GB-0071219	Cerinomyces cf. fugax	6	9	3	0						measured in Cotton Blue
GB-0071219	Cerinomyces cf. fugax	7	9.8	3	0						measured in Cotton Blue
GB-0071219	Cerinomyces cf. fugax	8	8.7	3.5	0						measured in Cotton Blue
GB-0071219	Cerinomyces cf. fugax	9	9.9	3.6	0						measured in Cotton Blue
GB-0071219	Cerinomyces cf. fugax	10	10	3	0						measured in Cotton Blue
GB-0071220	Cerinomyces borealis	1	9.1	2.8	0	9	4	8			measured in Cotton Blue
GB-0071220	Cerinomyces borealis	2	8.7	3	0	16	5	5			measured in Cotton Blue
GB-0071220	Cerinomyces borealis	3	9.1	2.9	0	17	5	14			measured in Cotton Blue
GB-0071220	Cerinomyces borealis	4	8.9	2.9	0	18	4.5	9			measured in Cotton Blue
GB-0071220	Cerinomyces borealis	5	7	2.6	0	14	4.5	7			measured in Cotton Blue
GB-0071220	Cerinomyces borealis	6	8.1	3	0						measured in Cotton Blue
GB-0071220	Cerinomyces borealis	7	9.2	3.1	0						measured in Cotton Blue
GB-0071220	Cerinomyces borealis	8	8.6	2.9	0						measured in Cotton Blue
GB-0071220	Cerinomyces borealis	9	9.5	2.7	0						measured in Cotton Blue
GB-0071220	Cerinomyces borealis	10	8.8	2.8	0						measured in Cotton Blue
GB-0071221	Cerinomyces cf. borealis	1	8.1	2.3	0	16	4.5	6			measured in Cotton Blue
GB-0071221	Cerinomyces cf. borealis	2	9.4	3	0	9	4	7			measured in Cotton Blue
GB-0071221	Cerinomyces cf. borealis	3	8.2	2.6	0	17	4	12			measured in Cotton Blue
GB-0071221	Cerinomyces cf. borealis	4	9	2.7	0	10	4	7			measured in Cotton Blue
GB-0071221	Cerinomyces cf. borealis	5	8	2.4	0	16	4	8			measured in Cotton Blue
GB-0071221	Cerinomyces cf. borealis	6	8.9	2.9	0	19	4	4			measured in Cotton Blue
GB-0071221	Cerinomyces cf. borealis	7	10.9	3	0						measured in Cotton Blue
GB-0071221	Cerinomyces cf. borealis	8	8.2	2.7	0						measured in Cotton Blue
GB-0071221	Cerinomyces cf. borealis	9	8	2.7	0						measured in Cotton Blue
GB-0071221	Cerinomyces cf. borealis	10	8.1	3.1	0						measured in Cotton Blue
GB-0071222	Cerinomyces borealis	1	8.9	3	0	15	5	12			measured in Cotton Blue
GB-0071222	Cerinomyces borealis	2	9	3	0	17	5	8			measured in Cotton Blue
GB-0071222	Cerinomyces borealis	3	9.2	2.9	0	18	5.5	15			measured in Cotton Blue
GB-0071222	Cerinomyces borealis	4	9.4	3.2	0	12	4	16			measured in Cotton Blue
GB-0071222	Cerinomyces borealis	5	8.7	2.8	0	15	4.5	13			measured in Cotton Blue
GB-0071222	Cerinomyces borealis	6	10	3.1	0						measured in Cotton Blue
GB-0071222	Cerinomyces borealis	7	8.1	2.8	0						measured in Cotton Blue
GB-0071222	Cerinomyces borealis	8	8.9	3	0						measured in Cotton Blue
GB-0071222	Cerinomyces borealis	9	9.6	3	0						measured in Cotton Blue
GB-0071222	Cerinomyces borealis	10	10.4	3.3	0						measured in Cotton Blue
GB-0071224	Cerinomyces borealis	1	8.2	2.7	0	12	3.5	8			measured in Cotton Blue
GB-0071224	Cerinomyces borealis	2	8.5	2.8	0	12	5	8			measured in Cotton Blue
GB-0071224	Cerinomyces borealis	3	8.4	2.6	0	15	4.5	7			measured in Cotton Blue
GB-0071224	Cerinomyces borealis	4	9.1	2.5	0	15	4	10			measured in Cotton Blue
GB-0071224	Cerinomyces borealis	5	8.2	2.2	0	12	3.5	7			measured in Cotton Blue
GB-0071224	Cerinomyces borealis	6	8	2.3	0						measured in Cotton Blue
GB-0071224	Cerinomyces borealis	7	8.7	2.8	0						measured in Cotton Blue
GB-0071224	Cerinomyces borealis	8	7.9	2.1	0						measured in Cotton Blue
GB-0071224	Cerinomyces borealis	9	8.4	3	0						measured in Cotton Blue
GB-0071224	Cerinomyces borealis	10	8.6	3	0						measured in Cotton Blue
GB-0071225	Cerinomyces tristis	1	9.5	4	0	22	3.5	9			measured in Cotton Blue
GB-0071225	Cerinomyces tristis	2	7	3.7	0	21	4	3			measured in Cotton Blue
GB-0071225	Cerinomyces tristis	3	9.7	3.5	0	19	3	7			measured in Cotton Blue
GB-0071225	Cerinomyces tristis	4	7.9	3	0	16	3.5	8			measured in Cotton Blue
GB-0071225	Cerinomyces tristis	5	8	3.1	0	18	3	9			measured in Cotton Blue
GB-0071225	Cerinomyces tristis	6	6.5	3.3	0						measured in Cotton Blue
GB-0071225	Cerinomyces tristis	7	7.4	3	0						measured in Cotton Blue
GB-0071225	Cerinomyces tristis	8	8	3.1	0						measured in Cotton Blue
GB-0071225	Cerinomyces tristis	9	7.9	3	0						measured in Cotton Blue
GB-0071225	Cerinomyces tristis	10	7.8	3.1	0						measured in Cotton Blue
GB-0071225	Cerinomyces tristis	11	7.5	3.5	0						measured in Cotton Blue
GB-0071225	Cerinomyces tristis	12	7.3	3.6	0						measured in Cotton Blue
GB-0071225	Cerinomyces tristis	13	6.7	3.3	0						measured in Cotton Blue
GB-0071225	Cerinomyces tristis	14	7.8	3.13	0						measured in Cotton Blue
GB-0071225	Cerinomyces tristis	15	7.4	3	0						measured in Cotton Blue
GB-0071225	Cerinomyces tristis	16	7.2	3	0						measured in Cotton Blue
GB-0071225	Cerinomyces tristis	17	7	3	0						measured in Cotton Blue
GB-0071225	Cerinomyces tristis	18	7	3.6	0						measured in Cotton Blue
GB-0071225	Cerinomyces tristis	19	7.7	4	0						measured in Cotton Blue
GB-0071225	Cerinomyces tristis	20	7.5	3.1	0						measured in Cotton Blue
GB-0071225	Cerinomyces tristis	21	7.3	3.3	0						measured in Cotton Blue
GB-0071225	Cerinomyces tristis	22	7.2	3	0						measured in Cotton Blue
GB-0071225	Cerinomyces tristis	23	6.6	3.1	0						measured in Cotton Blue
GB-0071225	Cerinomyces tristis	24	6.7	2.9	0						measured in Cotton Blue
GB-0071225	Cerinomyces tristis	25	7.8	3	0						measured in Cotton Blue
GB-0071225	Cerinomyces tristis	26	7.6	3.1	0						measured in Cotton Blue
GB-0071225	Cerinomyces tristis	27	7.3	3.3	0						measured in Cotton Blue
GB-0071225	Cerinomyces tristis	28	6.9	2.8	0						measured in Cotton Blue
GB-0071225	Cerinomyces tristis	29	7	2.5	0						measured in Cotton Blue
GB-0071225	Cerinomyces tristis	30	6	2.7	0						measured in Cotton Blue
GB-0071226	Cerinomyces cf. tristis	1	6.7	3.9	0	15	4	4			measured in Cotton Blue
GB-0071226	Cerinomyces cf. tristis	2	6.1	3.7	0	19	3.5	6			measured in Cotton Blue
GB-0071226	Cerinomyces cf. tristis	3	6	3.5	0	14	3.5	5			measured in Cotton Blue
GB-0071226	Cerinomyces cf. tristis	4	6.9	3.6	0	11	4	5			measured in Cotton Blue
GB-0071226	Cerinomyces cf. tristis	5	6	3.7	0	14	4	13			measured in Cotton Blue
GB-0071226	Cerinomyces cf. tristis	6	6.5	3.8	0						measured in Cotton Blue
GB-0071226	Cerinomyces cf. tristis	7	6.9	3.3	0						measured in Cotton Blue
GB-0071226	Cerinomyces cf. tristis	8	6.9	4	0						measured in Cotton Blue
GB-0071226	Cerinomyces cf. tristis	9	6.2	3.4	0						measured in Cotton Blue
GB-0071226	Cerinomyces cf. tristis	10	5	3.2	0						measured in Cotton Blue
GB-0071226	Cerinomyces cf. tristis	11	6.7	3.4	0						measured in Cotton Blue
GB-0071226	Cerinomyces cf. tristis	12	6	3.2	0						measured in Cotton Blue
GB-0071226	Cerinomyces cf. tristis	13	6.8	3.3	0						measured in Cotton Blue
GB-0071226	Cerinomyces cf. tristis	14	6.1	3.6	0						measured in Cotton Blue
GB-0071226	Cerinomyces cf. tristis	15	5.8	3.3	0						measured in Cotton Blue
GB-0071226	Cerinomyces cf. tristis	16	6.3	3.9	0						measured in Cotton Blue
GB-0071226	Cerinomyces cf. tristis	17	6.8	3.3	0						measured in Cotton Blue
GB-0071226	Cerinomyces cf. tristis	18	6.4	3.7	0						measured in Cotton Blue
GB-0071226	Cerinomyces cf. tristis	19	7.2	3.4	0						measured in Cotton Blue
GB-0071226	Cerinomyces cf. tristis	20	7	3.6	0						measured in Cotton Blue
GB-0071226	Cerinomyces cf. tristis	21	6.2	3.2	0						measured in Cotton Blue
GB-0071226	Cerinomyces cf. tristis	22	5.7	2.9	0						measured in Cotton Blue
GB-0071226	Cerinomyces cf. tristis	23	5.9	3.3	0						measured in Cotton Blue
GB-0071226	Cerinomyces cf. tristis	24	6.1	3.5	0						measured in Cotton Blue
GB-0071226	Cerinomyces cf. tristis	25	5.7	3.1	0						measured in Cotton Blue
GB-0071226	Cerinomyces cf. tristis	26	6	3.2	0						measured in Cotton Blue
GB-0071226	Cerinomyces cf. tristis	27	6.4	3.6	0						measured in Cotton Blue
GB-0071226	Cerinomyces cf. tristis	28	6	3.5	0						measured in Cotton Blue
GB-0071226	Cerinomyces cf. tristis	29	6.8	3.7	0						measured in Cotton Blue
GB-0071226	Cerinomyces cf. tristis	30	6	3.1	0						measured in Cotton Blue
GB-0087175	Cerinomyces borealis	1	8.9	2.8	0	16	3.5	11			measured in Cotton Blue
GB-0087175	Cerinomyces borealis	2	8	2.7	0	18	4	7			measured in Cotton Blue
GB-0087175	Cerinomyces borealis	3	9	2.8	0	17	4	9			measured in Cotton Blue
GB-0087175	Cerinomyces borealis	4	8.8	3	0	19	4.5	16			measured in Cotton Blue
GB-0087175	Cerinomyces borealis	5	9.1	2.7	0	16	4	7			measured in Cotton Blue
GB-0087175	Cerinomyces borealis	6	8	2.6	0						measured in Cotton Blue
GB-0087175	Cerinomyces borealis	7	8.2	2.6	0						measured in Cotton Blue
GB-0087175	Cerinomyces borealis	8	8.8	2.4	0						measured in Cotton Blue
GB-0087175	Cerinomyces borealis	9	8.9	2.9	0						measured in Cotton Blue
GB-0087175	Cerinomyces borealis	10	7.9	2.9	0						measured in Cotton Blue
GB-0159548	Cerinomyces lipoferus	1	13.03	4.6		46.17	4.88	19.9			measured in Cotton Blue
GB-0159548	Cerinomyces lipoferus	2	14.17	4.59		51.7	5.7	19.9			measured in Cotton Blue
GB-0159548	Cerinomyces lipoferus	3	12.93	4.53		54.49	4.93	13.22			measured in Cotton Blue
GB-0159548	Cerinomyces lipoferus	4	13.58	4.83		56.39	4.41	11.09			measured in Cotton Blue
GB-0159548	Cerinomyces lipoferus	5	13.93	4.05		46.22	5.34	23.21			measured in Cotton Blue
GB-0159548	Cerinomyces lipoferus	6	14.66	4.11		38.82	5	13.67			measured in Cotton Blue
GB-0159548	Cerinomyces lipoferus	7	12.79	4.45		38.37	4.51	21.62			measured in Cotton Blue
GB-0159548	Cerinomyces lipoferus	8	15.44	5.52		41.07	4.42	21.24			measured in Cotton Blue
GB-0159548	Cerinomyces lipoferus	9	14.14	4.37		53.95	4.49	18.97			measured in Cotton Blue
GB-0159548	Cerinomyces lipoferus	10	15.07	5.05		45.77	4.94	17.18			measured in Cotton Blue
GB-0159548	Cerinomyces lipoferus	11	14.16	4.52		35.81	4.43	17.64			measured in Cotton Blue
GB-0159548	Cerinomyces lipoferus	12	13.97	4.46		36.45	4.49	19.45			measured in Cotton Blue
GB-0159548	Cerinomyces lipoferus	13	14.07	4.31		38.95	4.66	8.46			measured in Cotton Blue
GB-0159548	Cerinomyces lipoferus	14	12.88	4.18		43.11	4.59	12.44			measured in Cotton Blue
GB-0159548	Cerinomyces lipoferus	15	14.79	4.7		46.22	4.25	21.19			measured in Cotton Blue
GB-0159548	Cerinomyces lipoferus	16	12.44	4.23		53.17	4.27	19.79			measured in Cotton Blue
GB-0159548	Cerinomyces lipoferus	17	12.8	4.22		35.99	3.77	10.93			measured in Cotton Blue
GB-0159548	Cerinomyces lipoferus	18	13.29	4.44		45.62	4.25	15.79			measured in Cotton Blue
GB-0159548	Cerinomyces lipoferus	19	13.77	4.35		41.49	4.39	33.83			measured in Cotton Blue
GB-0159548	Cerinomyces lipoferus	20	14.27	5.22		52.02	3.59	20.23			measured in Cotton Blue
GB-0159548	Cerinomyces lipoferus	21	14.89	4.48		49.12	4.36	15.59			measured in Cotton Blue
GB-0159548	Cerinomyces lipoferus	22	14.33	4.19		62.08	3.78	24.62			measured in Cotton Blue
GB-0159548	Cerinomyces lipoferus	23	15.03	4.5		48.03	4.21	29.22			measured in Cotton Blue
GB-0159548	Cerinomyces lipoferus	24	14.11	4.54							measured in Cotton Blue
GB-0159548	Cerinomyces lipoferus	25	13.74	4.55							measured in Cotton Blue
GB-0159548	Cerinomyces lipoferus	26	13.28	4.92							measured in Cotton Blue
GB-0159548	Cerinomyces lipoferus	27	13.28	4.34							measured in Cotton Blue
GB-0159548	Cerinomyces lipoferus	28	14.62	4.79							measured in Cotton Blue
GB-0159548	Cerinomyces lipoferus	29	13.35	4.56							measured in Cotton Blue
GB-0159548	Cerinomyces lipoferus	30	14.81	4.63							measured in Cotton Blue
GB-0159548	Cerinomyces lipoferus	31	13.99	4.45							measured in Cotton Blue
GB-0159548	Cerinomyces lipoferus	32	13.33	4.63							measured in Cotton Blue
GB-0159548	Cerinomyces lipoferus	33	13.71	4.54							measured in Cotton Blue
GB-0159548	Cerinomyces lipoferus	34	16.59	4.89							measured in Cotton Blue
GB-0159548	Cerinomyces lipoferus	35	14.31	4.24							measured in Cotton Blue
GB-0159548	Cerinomyces lipoferus	36	13.46	4.61							measured in Cotton Blue
GB-0159548	Cerinomyces lipoferus	37	15.15	4.82							measured in Cotton Blue
GB-0159548	Cerinomyces lipoferus	38	16.81	5.21							measured in Cotton Blue
GB-0159548	Cerinomyces lipoferus	39	14.42	4.49							measured in Cotton Blue
GB-0159548	Cerinomyces lipoferus	40	14.17	4.45							measured in Cotton Blue
GB-0159548	Cerinomyces lipoferus	41	15.29	4.85							measured in Cotton Blue
GB-0159548	Cerinomyces lipoferus	42	14.48	4.41							measured in Cotton Blue
GB-0159548	Cerinomyces lipoferus	43	13.19	4.59							measured in Cotton Blue
GB-0159548	Cerinomyces lipoferus	44	14.03	4.45							measured in Cotton Blue
GB-0159548	Cerinomyces lipoferus	45	14.34	4.64							measured in Cotton Blue
GB-0159548	Cerinomyces lipoferus	46	14.8	4.4							measured in Cotton Blue
GB-0159548	Cerinomyces lipoferus	47	14.07	4.32							measured in Cotton Blue
GB-0159548	Cerinomyces lipoferus	48	15.04	5.19							measured in Cotton Blue
GB-0159548	Cerinomyces lipoferus	49	15.01	4.52							measured in Cotton Blue
H:GT07077	Cerinomyces creber	1	9.3	3.1	0	23	4	7			measured in Cotton Blue
H:GT07077	Cerinomyces creber	2	10.7	3.7	0	23	3	11			measured in Cotton Blue
H:GT07077	Cerinomyces creber	3	8.9	2.9	0	20	4.5	9			measured in Cotton Blue
H:GT07077	Cerinomyces creber	4	8.1	2.8	0	15	3.5	9			measured in Cotton Blue
H:GT07077	Cerinomyces creber	5	8.9	3.1	0	19	3.5	9			measured in Cotton Blue
H:GT07077	Cerinomyces creber	6	8.2	3.1	0	14	4	10			measured in Cotton Blue
H:GT07077	Cerinomyces creber	7	8.9	3.1	0	16	4	11			measured in Cotton Blue
H:GT07077	Cerinomyces creber	8	8.2	3	0	18	3	7			measured in Cotton Blue
H:GT07077	Cerinomyces creber	9	9.5	3.1	0	19	3	7			measured in Cotton Blue
H:GT07077	Cerinomyces creber	10	8.7	2.8	0	20	5	9			measured in Cotton Blue
H:GT07077	Cerinomyces creber	11	9	3	0	21	3	8			measured in Cotton Blue
H:GT07077	Cerinomyces creber	12	9	2.5	0	22	3.5	8			measured in Cotton Blue
H:GT07077	Cerinomyces creber	13	8	3.1	0	20	4	10			measured in Cotton Blue
H:GT07077	Cerinomyces creber	14	9.1	3	0	20	4	8			measured in Cotton Blue
H:GT07077	Cerinomyces creber	15	9.2	3	0	20	3	12			measured in Cotton Blue
H:GT07077	Cerinomyces creber	16	9.6	3	0	19	4.5	8			measured in Cotton Blue
H:GT07077	Cerinomyces creber	17	8.8	3.2	0	17	3.5	9			measured in Cotton Blue
H:GT07077	Cerinomyces creber	18	9.3	2.8	0	14	3.5	13			measured in Cotton Blue
H:GT07077	Cerinomyces creber	19	7.7	3	0	27	3	6			measured in Cotton Blue
H:GT07077	Cerinomyces creber	20	10	3.5	0	21	4	8			measured in Cotton Blue
H:GT07077	Cerinomyces creber	21	9	3.1	0	19	4	8			measured in Cotton Blue
H:GT07077	Cerinomyces creber	22	8.9	2.9	0	19	3.5	11			measured in Cotton Blue
H:GT07077	Cerinomyces creber	23	9.2	3	0	16	3	9			measured in Cotton Blue
H:GT07077	Cerinomyces creber	24	9	2.6	0	22	3.5	12			measured in Cotton Blue
H:GT07077	Cerinomyces creber	25	8.7	3.1	0	14	3.5	9			measured in Cotton Blue
H:GT07077	Cerinomyces creber	26	10.3	3.9	0	24	3.5	8			measured in Cotton Blue
H:GT07077	Cerinomyces creber	27	8.7	3	0	17	3	12			measured in Cotton Blue
H:GT07077	Cerinomyces creber	28	9.7	3	0	21	3.5	9			measured in Cotton Blue
H:GT07077	Cerinomyces creber	29	9.1	3.1	0	15	3.5	15			measured in Cotton Blue
H:GT07077	Cerinomyces creber	30	8.1	2.9	0	24	3	12			measured in Cotton Blue
H:Miettinen 14094	Cerinomyces borealis	1	9	2.8	0	17.2	4.5	8			measured in Congo Red
H:Miettinen 14094	Cerinomyces borealis	2	9.8	2.6	0	19.5	4.5	5			measured in Congo Red
H:Miettinen 14094	Cerinomyces borealis	3	7.8	2.4	0	16.5	5	4			measured in Congo Red
H:Miettinen 14094	Cerinomyces borealis	4	8.9	2.8	0	16	4.5	3			measured in Congo Red
H:Miettinen 14094	Cerinomyces borealis	5	8.9	2.5	0	12.5	5	4			measured in Congo Red
H:Miettinen 14094	Cerinomyces borealis	6	9	2.7	0	13	4.2	2			measured in Congo Red
H:Miettinen 14094	Cerinomyces borealis	7	8.5	2.3	0	15.5	4	5			measured in Congo Red
H:Miettinen 14094	Cerinomyces borealis	8	8.9	2.5	0	13	4.3	7			measured in Congo Red
H:Miettinen 14094	Cerinomyces borealis	9	7.1	2.2	0	11	4.1	8.5			measured in Congo Red
H:Miettinen 14094	Cerinomyces borealis	10	7.8	2.9	0	16	4	9			measured in Congo Red
H:Miettinen 14094	Cerinomyces borealis	11	8	2.7	0	12	4.3	2			measured in Congo Red
H:Miettinen 14094	Cerinomyces borealis	12	8.1	2.9	0	11	5.5	8			measured in Congo Red
H:Miettinen 14094	Cerinomyces borealis	13	9.1	2.8	0	16	5	10			measured in Congo Red
H:Miettinen 14094	Cerinomyces borealis	14	8.5	2.3	0	15	4.5	8			measured in Congo Red
H:Miettinen 14094	Cerinomyces borealis	15	7.7	2.6	0	16	5	7			measured in Congo Red
H:Miettinen 14094	Cerinomyces borealis	16	8	3	0	15	4.5	10			measured in Congo Red
H:Miettinen 14094	Cerinomyces borealis	17	7.7	2.7	0	15	4	11			measured in Congo Red
H:Miettinen 14094	Cerinomyces borealis	18	7.9	2.2	0	11	4.2	8			measured in Congo Red
H:Miettinen 14094	Cerinomyces borealis	19	8	2.3	0	14	4	7			measured in Congo Red
H:Miettinen 14094	Cerinomyces borealis	20	8.1	2.7	0	21	5	9			measured in Congo Red
H:Miettinen 14094	Cerinomyces borealis	21	8.4	2.5	0						measured in Congo Red
H:Miettinen 14094	Cerinomyces borealis	22	8.1	2.6	0						measured in Congo Red
H:Miettinen 14094	Cerinomyces borealis	23	9.6	2.5	0						measured in Congo Red
H:Miettinen 14094	Cerinomyces borealis	24	8.1	2.6	0						measured in Congo Red
H:Miettinen 14094	Cerinomyces borealis	25	8.7	2.5	0						measured in Congo Red
H:Miettinen 14094	Cerinomyces borealis	26	8.8	2.4	0						measured in Congo Red
H:Miettinen 14094	Cerinomyces borealis	27	8.6	2.8	0						measured in Congo Red
H:Miettinen 14094	Cerinomyces borealis	28	8.8	2.9	0						measured in Congo Red
H:Miettinen 14094	Cerinomyces borealis	29	9.1	2.6	0						measured in Congo Red
H:Miettinen 14094	Cerinomyces borealis	30	7.9	2.4	0						measured in Congo Red
H:Miettinen 14094	Cerinomyces borealis	31	10.6	3	0						measured in Congo Red
H:Miettinen 15893	Cerinomyces neuhoffii	1	13	3.9	0	35	5.5	15			measured in Cotton Blue
H:Miettinen 15893	Cerinomyces neuhoffii	2	11.5	3.7	0	35	5	17			measured in Cotton Blue
H:Miettinen 15893	Cerinomyces neuhoffii	3	11.3	3.5	0	26	4	15			measured in Cotton Blue
H:Miettinen 15893	Cerinomyces neuhoffii	4	13.4	4.6	0	31	3	17			measured in Cotton Blue
H:Miettinen 15893	Cerinomyces neuhoffii	5	16.1	4.1	0	29	4	14			measured in Cotton Blue
H:Miettinen 15893	Cerinomyces neuhoffii	6	14	4.1	0	26	5	11			measured in Cotton Blue
H:Miettinen 15893	Cerinomyces neuhoffii	7	13	4.1	0	29	6	18			measured in Cotton Blue
H:Miettinen 15893	Cerinomyces neuhoffii	8	13.7	4	0	25	5	15			measured in Cotton Blue
H:Miettinen 15893	Cerinomyces neuhoffii	9	13.6	3.9	0	33	5.5	16			measured in Cotton Blue
H:Miettinen 15893	Cerinomyces neuhoffii	10	14	3.9	0	40	5	15			measured in Cotton Blue
H:Miettinen 20778	Cerinomyces neuhoffii	1	13	4	0	32	5	15			measured in Cotton Blue
H:Miettinen 20778	Cerinomyces neuhoffii	2	13	4.8	0	26	4	13			measured in Cotton Blue
H:Miettinen 20778	Cerinomyces neuhoffii	3	13.5	4.4	0	35	5	14			measured in Cotton Blue
H:Miettinen 20778	Cerinomyces neuhoffii	4	13.7	4.6	0	35	4.5	16			measured in Cotton Blue
H:Miettinen 20778	Cerinomyces neuhoffii	5	13.5	4.7	0	30	5	14			measured in Cotton Blue
H:Miettinen 20778	Cerinomyces neuhoffii	6	13	4.8	0	32	7	19			measured in Cotton Blue
H:Miettinen 20778	Cerinomyces neuhoffii	7	12	4.3	0	43	4.5	16			measured in Cotton Blue
H:Miettinen 20778	Cerinomyces neuhoffii	8	14.3	5	0	39	4	25			measured in Cotton Blue
H:Miettinen 20778	Cerinomyces neuhoffii	9	13.1	4	0	32	4	18			measured in Cotton Blue
H:Miettinen 20778	Cerinomyces neuhoffii	10	12.9	4.6	0	27	5	22			measured in Cotton Blue
H:Miettinen 20778	Cerinomyces neuhoffii	11	13.3	4.9	0	23	4.5	9			measured in Cotton Blue
H:Miettinen 20778	Cerinomyces neuhoffii	12	13	4.4	0	20	4.5	18			measured in Cotton Blue
H:Miettinen 20778	Cerinomyces neuhoffii	13	14	4.7	0	26	5	14			measured in Cotton Blue
H:Miettinen 20778	Cerinomyces neuhoffii	14	14.3	4.8	0	25	7	26			measured in Cotton Blue
H:Miettinen 20778	Cerinomyces neuhoffii	15	13.4	5.1	1	20	5	19			measured in Cotton Blue
H:Miettinen 20778	Cerinomyces neuhoffii	16				30	4	19			measured in Cotton Blue
H:Miettinen 20996	Cerinomyces tortus	1	12.9	4	0	35	3.5	25			measured in Cotton Blue
H:Miettinen 20996	Cerinomyces tortus	2	12	4.1	0	35	3.5	16			measured in Cotton Blue
H:Miettinen 20996	Cerinomyces tortus	3	12.6	4.1	0	41	3	20			measured in Cotton Blue
H:Miettinen 20996	Cerinomyces tortus	4	14	4.2	0	33	4	16			measured in Cotton Blue
H:Miettinen 20996	Cerinomyces tortus	5	13.7	5	0	37	3	19			measured in Cotton Blue
H:Miettinen 21034	Cerinomyces tortus	1	12.7	4	0	17	3	31			measured in Cotton Blue
H:Miettinen 21034	Cerinomyces tortus	2	12	4.5	0	36	4	38			measured in Cotton Blue
H:Miettinen 21034	Cerinomyces tortus	3	11.6	4.3	0	34	4	25			measured in Cotton Blue
H:Miettinen 21034	Cerinomyces tortus	4	12.8	4.2	0	42	4	25			measured in Cotton Blue
H:Miettinen 21034	Cerinomyces tortus	5	14.1	4.2	0	37	4	14			measured in Cotton Blue
H:Miettinen 21034	Cerinomyces tortus	6	13.9	4.7	0						measured in Cotton Blue
H:Miettinen 21058	Cerinomyces tortus	1	11.2	4.1	0	35	3.5	16			measured in Cotton Blue
H:Miettinen 21058	Cerinomyces tortus	2	12.8	4	0	42	4	26			measured in Cotton Blue
H:Miettinen 21058	Cerinomyces tortus	3	13.1	4.2	0						measured in Cotton Blue
H:Miettinen 21058	Cerinomyces tortus	4	13.1	4	0						measured in Cotton Blue
H:Miettinen 21058	Cerinomyces tortus	5	12.5	3.7	0						measured in Cotton Blue
H:Miettinen 21058	Cerinomyces tortus	6	13.9	4.4	0						measured in Cotton Blue
H:Miettinen 21768	Cerinomyces tortus	1	11.23	4.05	0						measured in Cotton Blue
H:Miettinen 21768	Cerinomyces tortus	2	11.47	4.04	0						measured in Cotton Blue
H:Miettinen 21768	Cerinomyces tortus	3	11.62	4.18	0						measured in Cotton Blue
H:Miettinen 21768	Cerinomyces tortus	4	11.38	4.08	0						measured in Cotton Blue
H:Miettinen 21768	Cerinomyces tortus	5	11.41	4.03	0						measured in Cotton Blue
H:Miettinen 21768	Cerinomyces tortus	6	10.84	4.43	0						measured in Cotton Blue
H:Miettinen 21768	Cerinomyces tortus	7	13.7	5.33	0						measured in Cotton Blue
H:Miettinen 21768	Cerinomyces tortus	8	12.59	4.01	0						measured in Cotton Blue
H:Miettinen 21768	Cerinomyces tortus	9	12.36	4.16	0						measured in Cotton Blue
H:Miettinen 21768	Cerinomyces tortus	10	10.87	4.15	0						measured in Cotton Blue
H:Miettinen 21768	Cerinomyces tortus	11	11.68	4.04	0						measured in Cotton Blue
H:Miettinen 21768	Cerinomyces tortus	12	11.56	3.9	0						measured in Cotton Blue
H:Miettinen 21768	Cerinomyces tortus	13	13.01	3.79	0						measured in Cotton Blue
H:Miettinen 21768	Cerinomyces tortus	14	9.03	3.64	0						measured in Cotton Blue
H:Miettinen 21768	Cerinomyces tortus	15	12.62	4.43	0						measured in Cotton Blue
H:Miettinen 21768	Cerinomyces tortus	16	12.21	4.31	0						measured in Cotton Blue
H:Miettinen 21768	Cerinomyces tortus	17	11.51	3.79	0						measured in Cotton Blue
H:Miettinen 21768	Cerinomyces tortus	18	10.85	3.26	0						measured in Cotton Blue
H:Miettinen 21768	Cerinomyces tortus	19	11.65	3.95	0						measured in Cotton Blue
H:Miettinen 21768	Cerinomyces tortus	20	10.82	4.12	0						measured in Cotton Blue
H:Miettinen 21768	Cerinomyces tortus	21	12.6	5.16	0						measured in Cotton Blue
H:Miettinen 21768	Cerinomyces tortus	22	12.01	3.89	0						measured in Cotton Blue
H:Miettinen 21768	Cerinomyces tortus	23	11.09	3.87	0						measured in Cotton Blue
H:Miettinen 21768	Cerinomyces tortus	24	11.07	4.44	0						measured in Cotton Blue
H:Miettinen 21768	Cerinomyces tortus	25	11.54	4.51	0						measured in Cotton Blue
H:Spirin 10443	Cerinomyces borealis	1	9.5	3	0	11	6	5			measured in Cotton Blue
H:Spirin 10443	Cerinomyces borealis	2	10	2.8	0	10	4	12			measured in Cotton Blue
H:Spirin 10443	Cerinomyces borealis	3	11.1	2.9	0	14	4.5	4			measured in Cotton Blue
H:Spirin 10443	Cerinomyces borealis	4	10	2.9	0	9	4	4			measured in Cotton Blue
H:Spirin 10443	Cerinomyces borealis	5	9.2	3.3	0	19	4.5	9			measured in Cotton Blue
H:Spirin 10443	Cerinomyces borealis	6	9.7	3	0	18	4.5	14			measured in Cotton Blue
H:Spirin 10443	Cerinomyces borealis	7	10.2	2.8	0						measured in Cotton Blue
H:Spirin 10443	Cerinomyces borealis	8	8.9	2.9	0						measured in Cotton Blue
H:Spirin 10443	Cerinomyces borealis	9	10.2	3	0						measured in Cotton Blue
H:Spirin 10443	Cerinomyces borealis	10	9	2.9	0						measured in Cotton Blue
H:Spirin 10764	Cerinomyces enatus	1	9.6	3.3	0	23	4	12			measured in Cotton Blue
H:Spirin 10764	Cerinomyces enatus	2	9	3.4	0	26	4.5	12			measured in Cotton Blue
H:Spirin 10764	Cerinomyces enatus	3	10.5	3	0	24	3.5	9			measured in Cotton Blue
H:Spirin 10764	Cerinomyces enatus	4	9.6	2.9	0	25	4	11			measured in Cotton Blue
H:Spirin 10764	Cerinomyces enatus	5	10	3.6	0	25	4.5	18			measured in Cotton Blue
H:Spirin 10764	Cerinomyces enatus	6	9.7	3	0	25	3.5	6			measured in Cotton Blue
H:Spirin 10764	Cerinomyces enatus	7	9.8	3.1	0	33	3.5	9			measured in Cotton Blue
H:Spirin 10764	Cerinomyces enatus	8	9.9	3	0	29	4	10			measured in Cotton Blue
H:Spirin 10764	Cerinomyces enatus	9	9.3	3	0	21	4.5	10			measured in Cotton Blue
H:Spirin 10764	Cerinomyces enatus	10	9.4	3.1	0	30	4	11			measured in Cotton Blue
H:Spirin 10764	Cerinomyces enatus	11	8.3	3.1	0	29	4.5	18			measured in Cotton Blue
H:Spirin 11136	Cerinomyces borealis	1	8.8	3	0	13	4	7			measured in Cotton Blue
H:Spirin 11136	Cerinomyces borealis	2	10.3	3	0	13	3.5	7			measured in Cotton Blue
H:Spirin 11136	Cerinomyces borealis	3	7.9	2.5	0	20	4	5			measured in Cotton Blue
H:Spirin 11136	Cerinomyces borealis	4	9	3.1	0	12	4	10			measured in Cotton Blue
H:Spirin 11136	Cerinomyces borealis	5	9.1	2.7	0	17	4.5	12			measured in Cotton Blue
H:Spirin 7774	Cerinomyces enatus	1	10.2	3.7	0	33	3	17			measured in Cotton Blue
H:Spirin 7774	Cerinomyces enatus	2	12.2	3.5	0	38	3.5	10			measured in Cotton Blue
H:Spirin 7774	Cerinomyces enatus	3	10.1	3.5	0	30	3	16			measured in Cotton Blue
H:Spirin 7774	Cerinomyces enatus	4	10	3.2	0	32	3.5	12			measured in Cotton Blue
H:Spirin 7774	Cerinomyces enatus	5	11.1	3.8	0	35	4	17			measured in Cotton Blue
H:Spirin 7774	Cerinomyces enatus	6	9.8	3.1	0	52	5	9			measured in Cotton Blue
H:Spirin 7774	Cerinomyces enatus	7	10.1	3	0	23	3	10			measured in Cotton Blue
H:Spirin 7774	Cerinomyces enatus	8	11.1	4	0	45	3	20			measured in Cotton Blue
H:Spirin 7774	Cerinomyces enatus	9	10	2.7	0	35	4	24			measured in Cotton Blue
H:Spirin 7774	Cerinomyces enatus	10	10.6	3.5	0	53	3	25			measured in Cotton Blue
H:Spirin 7774	Cerinomyces enatus	11	8.2	3	0	50	3.5	25			measured in Cotton Blue
H:Spirin 7774	Cerinomyces enatus	12	11	3.5	0	30	4.5	14			measured in Cotton Blue
H:Spirin 7774	Cerinomyces enatus	13	9.7	3.5	0	32	4	16			measured in Cotton Blue
H:Spirin 7774	Cerinomyces enatus	14	11.9	3.9	0	32	4	12			measured in Cotton Blue
H:Spirin 7774	Cerinomyces enatus	15	9.8	4	0	35	3	15			measured in Cotton Blue
H:Spirin 7774	Cerinomyces enatus	16	9.2	3.3	0	40	3.5	14			measured in Cotton Blue
H:Spirin 7774	Cerinomyces enatus	17	11	3.1	0	56	5	15			measured in Cotton Blue
H:Spirin 7774	Cerinomyces enatus	18	9.2	3.8	0	53	5	21			measured in Cotton Blue
H:Spirin 7774	Cerinomyces enatus	19	10.8	3.6	0	27	4	13			measured in Cotton Blue
H:Spirin 7774	Cerinomyces enatus	20	9	3	0	35	4	11			measured in Cotton Blue
H:Spirin 7774	Cerinomyces enatus	21	13.6	4.3	0	43	4	13			measured in Cotton Blue
H:Spirin 7774	Cerinomyces enatus	22	13.1	4	0	35	5	17			measured in Cotton Blue
H:Spirin 7774	Cerinomyces enatus	23	14.1	4	0	50	4	15			measured in Cotton Blue
H:Spirin 7774	Cerinomyces enatus	24	11.8	3.5	0	41	4.5	16			measured in Cotton Blue
H:Spirin 7774	Cerinomyces enatus	25	12.8	4	0	50	3.5	16			measured in Cotton Blue
H:Spirin 7774	Cerinomyces enatus	26	13.2	4	0	35	4	21			measured in Cotton Blue
H:Spirin 7774	Cerinomyces enatus	27	13.2	4.1	0	40	4	26			measured in Cotton Blue
H:Spirin 7774	Cerinomyces enatus	28	12.6	3.8	0	45	4.5	27			measured in Cotton Blue
H:Spirin 7774	Cerinomyces enatus	29	14	3.7	0	41	5	24			measured in Cotton Blue
H:Spirin 7774	Cerinomyces enatus	30	14	4	0	37	3	17			measured in Cotton Blue
H:Spirin 8468	Cerinomyces canadensis	1	10.8	5.1		36.2	6.3				measured in Cotton Blue
H:Spirin 8468	Cerinomyces canadensis	1	11	5.1	0	35	4.5	27			measured in Congo Red
H:Spirin 8468	Cerinomyces canadensis	2	9.8	5.4		27.3	5.4				measured in Cotton Blue
H:Spirin 8468	Cerinomyces canadensis	2	10.9	5	0	41	4.6	3			measured in Congo Red
H:Spirin 8468	Cerinomyces canadensis	3	9.3	5		34.8	6.2				measured in Cotton Blue
H:Spirin 8468	Cerinomyces canadensis	3	11.3	4.9	0	32.5	5.4	11			measured in Congo Red
H:Spirin 8468	Cerinomyces canadensis	4	8.5	5.3		30.2	5.7				measured in Cotton Blue
H:Spirin 8468	Cerinomyces canadensis	4	10	5.1	0	35	4.5	25			measured in Congo Red
H:Spirin 8468	Cerinomyces canadensis	5	9.8	6.1		34	6.3				measured in Cotton Blue
H:Spirin 8468	Cerinomyces canadensis	5	9.7	4.3	0	25	5	15			measured in Congo Red
H:Spirin 8468	Cerinomyces canadensis	6	9.7	5.1		23	3.5	19			measured in Cotton Blue
H:Spirin 8468	Cerinomyces canadensis	6	10.7	5.4	0	29	4	23			measured in Congo Red
H:Spirin 8468	Cerinomyces canadensis	7	10.2	5.8		27	3	15			measured in Cotton Blue
H:Spirin 8468	Cerinomyces canadensis	7	10.2	5.2	0	22	5	26			measured in Congo Red
H:Spirin 8468	Cerinomyces canadensis	8	9.7	5.6		31	4	19			measured in Cotton Blue
H:Spirin 8468	Cerinomyces canadensis	8	11	5	0	43	4	31			measured in Congo Red
H:Spirin 8468	Cerinomyces canadensis	9	10.7	5		28	4	20			measured in Cotton Blue
H:Spirin 8468	Cerinomyces canadensis	9	10.6	4.8	0	31	4.5	20			measured in Congo Red
H:Spirin 8468	Cerinomyces canadensis	10	10.1	4.8		34	3.5	11			measured in Cotton Blue
H:Spirin 8468	Cerinomyces canadensis	10	11.4	5.1	0	28	5.5	26			measured in Congo Red
H:Spirin 8468	Cerinomyces canadensis	11	8.8	4.9		24	4	14			measured in Cotton Blue
H:Spirin 8468	Cerinomyces canadensis	11	11.1	4.9	0	28	5	19			measured in Congo Red
H:Spirin 8468	Cerinomyces canadensis	12	10.1	5.2		30	3.5	11			measured in Cotton Blue
H:Spirin 8468	Cerinomyces canadensis	12	11.4	4.9	0	36	5	15			measured in Congo Red
H:Spirin 8468	Cerinomyces canadensis	13	10.3	5.3		26	4	24			measured in Cotton Blue
H:Spirin 8468	Cerinomyces canadensis	13	9.2	4.5	0	35	3.5	20			measured in Congo Red
H:Spirin 8468	Cerinomyces canadensis	14	10.6	5.9		29	4	25			measured in Cotton Blue
H:Spirin 8468	Cerinomyces canadensis	14	11.7	5.2	0	33.5	4.5	9			measured in Congo Red
H:Spirin 8468	Cerinomyces canadensis	15	9.9	5.8		28	3	20			measured in Cotton Blue
H:Spirin 8468	Cerinomyces canadensis	15	10.4	5	0	30	4.5	12			measured in Congo Red
H:Spirin 8468	Cerinomyces canadensis	16	9.8	4.6		37	4.5	13			measured in Cotton Blue
H:Spirin 8468	Cerinomyces canadensis	16	11.8	4.7	0						measured in Congo Red
H:Spirin 8468	Cerinomyces canadensis	17	9.2	5		19	4.5	22			measured in Cotton Blue
H:Spirin 8468	Cerinomyces canadensis	17	10.1	4.7	0						measured in Congo Red
H:Spirin 8468	Cerinomyces canadensis	18	10	4.8		25	3	20			measured in Cotton Blue
H:Spirin 8468	Cerinomyces canadensis	18	10.4	5	0						measured in Congo Red
H:Spirin 8468	Cerinomyces canadensis	19	9.8	5.8		29	3	15			measured in Cotton Blue
H:Spirin 8468	Cerinomyces canadensis	19	11	6.2	0						measured in Congo Red
H:Spirin 8468	Cerinomyces canadensis	20	10.2	4.8		28	3.5	26			measured in Cotton Blue
H:Spirin 8468	Cerinomyces canadensis	20	11.1	5.9	0						measured in Congo Red
H:Spirin 8468	Cerinomyces canadensis	21	10.1	5.4							measured in Cotton Blue
H:Spirin 8468	Cerinomyces canadensis	21	11	5.5	0						measured in Congo Red
H:Spirin 8468	Cerinomyces canadensis	22	10.3	4.9							measured in Cotton Blue
H:Spirin 8468	Cerinomyces canadensis	22	13.9	6.1	0						measured in Congo Red
H:Spirin 8468	Cerinomyces canadensis	23	9.7	5.4							measured in Cotton Blue
H:Spirin 8468	Cerinomyces canadensis	23	11.4	5	0						measured in Congo Red
H:Spirin 8468	Cerinomyces canadensis	24	10.4	5.2							measured in Cotton Blue
H:Spirin 8468	Cerinomyces canadensis	24	9.9	5	0						measured in Congo Red
H:Spirin 8468	Cerinomyces canadensis	25	9.1	5.3							measured in Cotton Blue
H:Spirin 8468	Cerinomyces canadensis	25	11.8	4.9	1						measured in Congo Red
H:Spirin 8468	Cerinomyces canadensis	26	9.8	5.2							measured in Cotton Blue
H:Spirin 8468	Cerinomyces canadensis	26	12	5	1						measured in Congo Red
H:Spirin 8468	Cerinomyces canadensis	27	11.2	5.3							measured in Cotton Blue
H:Spirin 8468	Cerinomyces canadensis	27	13.5	5	1						measured in Congo Red
H:Spirin 8468	Cerinomyces canadensis	28	10.8	5.7							measured in Cotton Blue
H:Spirin 8468	Cerinomyces canadensis	28	10	5	0						measured in Congo Red
H:Spirin 8468	Cerinomyces canadensis	29	9.8	5.2							measured in Cotton Blue
H:Spirin 8468	Cerinomyces canadensis	29	11.3	5.4	0						measured in Congo Red
H:Spirin 8468	Cerinomyces canadensis	30	11.3	6.2							measured in Cotton Blue
H:Spirin 8468	Cerinomyces canadensis	30	10.9	6	0						measured in Congo Red
H6049575	Dacrymyces confluens	1	16.4	5	0						measured in Congo Red
H6049575	Dacrymyces confluens	2	15.2	5.4	0						measured in Congo Red
H6049575	Dacrymyces confluens	3	16.5	6.1	0						measured in Congo Red
H6049575	Dacrymyces confluens	4	13	6.8	0						measured in Congo Red
H6049575	Dacrymyces confluens	5	16.5	5.7	0						measured in Congo Red
H6049575	Dacrymyces confluens	6	16.1	5.9	0						measured in Congo Red
H6049575	Dacrymyces confluens	7	15.8	6	0						measured in Congo Red
H6049575	Dacrymyces confluens	8	18.5	6.1	0						measured in Congo Red
H6049575	Dacrymyces confluens	9	14.9	5	0						measured in Congo Red
H6049575	Dacrymyces confluens	10	17	6.5	0						measured in Congo Red
H6049575	Dacrymyces confluens	11	17.4	6.8	0						measured in Congo Red
H6049575	Dacrymyces confluens	12	19.3	5.7	0						measured in Congo Red
H6049575	Dacrymyces confluens	13	17	4.7	3						measured in Congo Red
H6049575	Dacrymyces confluens	14	15.2	5.4	3						measured in Congo Red
H6049575	Dacrymyces confluens	15	17	5.8	3						measured in Congo Red
H6049575	Dacrymyces confluens	16	16	6.5	1						measured in Congo Red
H6049575	Dacrymyces confluens	17	19.7	6	1						measured in Congo Red
H6049575	Dacrymyces confluens	18	17.8	5.9	1						measured in Congo Red
H6049575	Dacrymyces confluens	19	16.6	5.1	0						measured in Congo Red
H6049575	Dacrymyces confluens	20	17	7.2	3						measured in Congo Red
H6049587	Dacrymyces confluens	1	13.5	5.3	0	60	4.5	23			measured in Cotton Blue
H6049587	Dacrymyces confluens	2	17	7.2	1	54	4.5	16			measured in Cotton Blue
H6049587	Dacrymyces confluens	3	16.8	5.8	3	71	5.5	15			measured in Cotton Blue
H6049587	Dacrymyces confluens	4	14	5.5	0	56	5	19			measured in Cotton Blue
H6049587	Dacrymyces confluens	5	13	5.7	0	70	5	26			measured in Cotton Blue
H6049587	Dacrymyces confluens	6	15	6	0						measured in Cotton Blue
H6049587	Dacrymyces confluens	7	15	5.5	1						measured in Cotton Blue
H6049587	Dacrymyces confluens	8	14.9	6.1	0						measured in Cotton Blue
H6049587	Dacrymyces confluens	9	14	5.7	0						measured in Cotton Blue
H6049587	Dacrymyces confluens	10	15.7	6	0						measured in Cotton Blue
H6049587	Dacrymyces confluens	11	14.2	5.1	0						measured in Cotton Blue
H6049587	Dacrymyces confluens	12	14.6	5.6	0						measured in Cotton Blue
H6049587	Dacrymyces confluens	13	14.8	5.2	0						measured in Cotton Blue
H6049587	Dacrymyces confluens	14	16.3	5.6	1						measured in Cotton Blue
H6049587	Dacrymyces confluens	15	16.2	5.4	0						measured in Cotton Blue
H6049587	Dacrymyces confluens	16	16	6.1	0						measured in Cotton Blue
H6049587	Dacrymyces confluens	17	15.5	5.1	0						measured in Cotton Blue
H6049587	Dacrymyces confluens	18	14.1	5.5	0						measured in Cotton Blue
H6049587	Dacrymyces confluens	19	15.5	6	0						measured in Cotton Blue
H6049587	Dacrymyces confluens	20	15.6	5.1	0						measured in Cotton Blue
H6049587	Dacrymyces confluens	21	17.2	5.9	0						measured in Cotton Blue
H6049587	Dacrymyces confluens	22	16.8	6.3	0						measured in Cotton Blue
H6055125	Cerinomyces borealis	1	9	3.1	0	17.8	4.7	7			measured in Cotton Blue
H6055125	Cerinomyces borealis	2	9.4	3	0	18	3.4	7			measured in Cotton Blue
H6055125	Cerinomyces borealis	3	9.2	3.1	0	13	4.5	6.5			measured in Cotton Blue
H6055125	Cerinomyces borealis	4	9.5	2.8	0	13	4.2	8			measured in Cotton Blue
H6055125	Cerinomyces borealis	5	8.9	3.1	0	12	4	7.5			measured in Cotton Blue
H6055125	Cerinomyces borealis	6	8.6	2.6	0	13	4.5	9			measured in Cotton Blue
H6055125	Cerinomyces borealis	7	8.6	3	0	15.5	4.7	11			measured in Cotton Blue
H6055125	Cerinomyces borealis	8	8.9	3	0	14	4.2	9			measured in Cotton Blue
H6055125	Cerinomyces borealis	9	9.6	3.1	0	15.2	4	8.5			measured in Cotton Blue
H6055125	Cerinomyces borealis	10	6.2	2.8	0	12.8	3.3	6			measured in Cotton Blue
H6055125	Cerinomyces borealis	11	8.5	2.7	0	14	4.8	7.2			measured in Cotton Blue
H6055125	Cerinomyces borealis	12	8.5	2.8	0	14.4	3.5	7.6			measured in Cotton Blue
H6055125	Cerinomyces borealis	13	8	2.9	0	15	3.8	7			measured in Cotton Blue
H6055125	Cerinomyces borealis	14	8.4	3.5	0	13	3.2	6			measured in Cotton Blue
H6055125	Cerinomyces borealis	15	8.5	2.9	0	13	3.8	6			measured in Cotton Blue
H6055125	Cerinomyces borealis	16	9.1	3	0						measured in Cotton Blue
H6055125	Cerinomyces borealis	17	8.8	2.9	0						measured in Cotton Blue
H6055125	Cerinomyces borealis	18	9	2.9	0						measured in Cotton Blue
H6055125	Cerinomyces borealis	19	8.7	2.9	0						measured in Cotton Blue
H6055125	Cerinomyces borealis	20	8.8	3	0						measured in Cotton Blue
H6055125	Cerinomyces borealis	21	9.3	3.1	0						measured in Cotton Blue
H6055125	Cerinomyces borealis	22	8	2.8	0						measured in Cotton Blue
H6055125	Cerinomyces borealis	23	9.5	3.1	0						measured in Cotton Blue
H6055125	Cerinomyces borealis	24	9.5	2.9	0						measured in Cotton Blue
H6055125	Cerinomyces borealis	25	8.2	2.9	0						measured in Cotton Blue
H6055125	Cerinomyces borealis	26	9	2.6	0						measured in Cotton Blue
H6055125	Cerinomyces borealis	27	9.2	3	0						measured in Cotton Blue
H6055125	Cerinomyces borealis	28	8.8	2.8	0						measured in Cotton Blue
H6055125	Cerinomyces borealis	29	7.1	2.8	0						measured in Cotton Blue
H6055125	Cerinomyces borealis	30	8.4	2.6	0						measured in Cotton Blue
H7008841	Dacrymyces grandinioides	1	15.5	5.2	3	33	4	26			measured in Cotton Blue
H7008841	Dacrymyces grandinioides	2	15	6.2	3	46	3	29			measured in Cotton Blue
H7008841	Dacrymyces grandinioides	3	16	5.5	3	45	4	30			measured in Cotton Blue
H7008841	Dacrymyces grandinioides	4	15.9	6.1	3	43	4.5	27			measured in Cotton Blue
H7008841	Dacrymyces grandinioides	5	14.3	5.9	3	41	3.5	26			measured in Cotton Blue
H7008841	Dacrymyces grandinioides	6	14.1	6	3	40	4	30			measured in Cotton Blue
H7008841	Dacrymyces grandinioides	7	14.9	6	3	46	4	29			measured in Cotton Blue
H7008841	Dacrymyces grandinioides	8	15.8	6.1	3	40	3.5	28			measured in Cotton Blue
H7008841	Dacrymyces grandinioides	9	15	6.4	1	36	3.5	30			measured in Cotton Blue
H7008841	Dacrymyces grandinioides	10	15.6	6.1	3	39	3.5	24			measured in Cotton Blue
H7008841	Dacrymyces grandinioides	11	15.6	5.9	3	45	3	22			measured in Cotton Blue
H7008841	Dacrymyces grandinioides	12	14.4	5.6	3	35	3	31			measured in Cotton Blue
H7008841	Dacrymyces grandinioides	13	16.3	5.3	3	29	4	24			measured in Cotton Blue
H7008841	Dacrymyces grandinioides	14	14.5	6	1	38	3.5	29			measured in Cotton Blue
H7008841	Dacrymyces grandinioides	15	14.9	6	3	36	3.5	25			measured in Cotton Blue
H7008841	Dacrymyces grandinioides	16	14	5.8	3	33	4	31			measured in Cotton Blue
H7008841	Dacrymyces grandinioides	17	14.6	6.2	3	40	3.5	28			measured in Cotton Blue
H7008841	Dacrymyces grandinioides	18	15	6	3	35	4	17			measured in Cotton Blue
H7008841	Dacrymyces grandinioides	19	15.4	5.1	3	31	4.5	35			measured in Cotton Blue
H7008841	Dacrymyces grandinioides	20	13.3	5	3	40	3	34			measured in Cotton Blue
H7008841	Dacrymyces grandinioides	21	16	5.7	1	29	4	24			measured in Cotton Blue
H7008841	Dacrymyces grandinioides	22	16.5	6	3	40	4.5	19			measured in Cotton Blue
H7008841	Dacrymyces grandinioides	23	16.3	5.9	2	29	4	22			measured in Cotton Blue
H7008841	Dacrymyces grandinioides	24	14.5	6	3	35	4.5	20			measured in Cotton Blue
H7008841	Dacrymyces grandinioides	25	15.4	5.5	3	30	4	27			measured in Cotton Blue
H7008841	Dacrymyces grandinioides	26	15.6	5.6	1	35	4	21			measured in Cotton Blue
H7008841	Dacrymyces grandinioides	27	14.9	6	3	32	4.5	23			measured in Cotton Blue
H7008841	Dacrymyces grandinioides	28	14.8	5.8	0	39	3	34			measured in Cotton Blue
H7008841	Dacrymyces grandinioides	29	15.2	6	3	40	3.5	35			measured in Cotton Blue
H7008841	Dacrymyces grandinioides	30	14.5	5.5	3	40	4	46			measured in Cotton Blue
H7008890	Dacrymyces grandinioides	1	14.1	5.5	3	32	4.5	21			measured in Cotton Blue
H7008890	Dacrymyces grandinioides	2	14.9	5.8	3	33	4.5	12			measured in Cotton Blue
H7008890	Dacrymyces grandinioides	3	15	6.1	3	28	4	25			measured in Cotton Blue
H7008890	Dacrymyces grandinioides	4	14.1	5.7	3	36	4	26			measured in Cotton Blue
H7008890	Dacrymyces grandinioides	5	14.8	5.5	3	35	4.5	23			measured in Cotton Blue
H7008890	Dacrymyces grandinioides	6	14.1	5.3	3	35	4.5	15			measured in Cotton Blue
H7008890	Dacrymyces grandinioides	7	13.2	5.3	3	38	4	19			measured in Cotton Blue
H7008890	Dacrymyces grandinioides	8	17.4	6.9	3	36	4	19			measured in Cotton Blue
H7008890	Dacrymyces grandinioides	9	15.5	5.9	3	45	4	55			measured in Cotton Blue
H7008890	Dacrymyces grandinioides	10	18.3	6.5	3	38	3	50			measured in Cotton Blue
H7008890	Dacrymyces grandinioides	11	15	5.8	3	36	4	39			measured in Cotton Blue
H7008890	Dacrymyces grandinioides	12	16.1	5.6	3	47	4	31			measured in Cotton Blue
H7008890	Dacrymyces grandinioides	13	14.6	6.1	3	42	5	39			measured in Cotton Blue
H7008890	Dacrymyces grandinioides	14	13.7	5.9	3	34	4	23			measured in Cotton Blue
H7008890	Dacrymyces grandinioides	15	14	5.4	0	32	4	29			measured in Cotton Blue
H7008890	Dacrymyces grandinioides	16	15.1	6	3	36	2.5	28			measured in Cotton Blue
H7008890	Dacrymyces grandinioides	17	14.6	6	1	35	5	24			measured in Cotton Blue
H7008890	Dacrymyces grandinioides	18	15	6.5	3	39	4.5	35			measured in Cotton Blue
H7008890	Dacrymyces grandinioides	19	15.6	5.1	3	29	4	30			measured in Cotton Blue
H7008890	Dacrymyces grandinioides	20	14.3	5.9	1	40	3.5	40			measured in Cotton Blue
H7008890	Dacrymyces grandinioides	21	14.1	5.9	2	36	3.5	35			measured in Cotton Blue
H7008890	Dacrymyces grandinioides	22	14.6	6.1	1	30	3	24			measured in Cotton Blue
H7008890	Dacrymyces grandinioides	23	15	5.7	3	36	4	24			measured in Cotton Blue
H7008890	Dacrymyces grandinioides	24	13.9	5.6	3	40	4	20			measured in Cotton Blue
H7008890	Dacrymyces grandinioides	25	14.5	6	3	39	4.5	21			measured in Cotton Blue
H7008890	Dacrymyces grandinioides	26	16	5.8	3	34	4.5	26			measured in Cotton Blue
H7008890	Dacrymyces grandinioides	27	13.9	5.7	3	23	4	28			measured in Cotton Blue
H7008890	Dacrymyces grandinioides	28	14.1	5.8	2	48	4	21			measured in Cotton Blue
H7008890	Dacrymyces grandinioides	29	14	5.9	3	44	4.5	28			measured in Cotton Blue
H7008890	Dacrymyces grandinioides	30	14.6	5.1	3	40	5	25			measured in Cotton Blue
H7008893	Cerinomyces favonius	1	8.1	2.7	0	12.6	4.1				measured in Cotton Blue
H7008893	Cerinomyces favonius	2	7.9	2.5	0	13.3	4.6				measured in Cotton Blue
H7008893	Cerinomyces favonius	3	7.2	2.3	0	11.2	3.8				measured in Cotton Blue
H7008893	Cerinomyces favonius	4	7.3	2.8	0	11.4	4				measured in Cotton Blue
H7008893	Cerinomyces favonius	5	8.3	2.7	0	10	5.1				measured in Cotton Blue
H7008893	Cerinomyces favonius	6	8.7	2.6	0	15.4	4.3				measured in Cotton Blue
H7008893	Cerinomyces favonius	7	8.1	2.5	0	14.8	4.2				measured in Cotton Blue
H7008893	Cerinomyces favonius	8	6.9	2.4	0	9.8	4.4				measured in Cotton Blue
H7008893	Cerinomyces favonius	9	7.8	2.8	0	12.1	4.1				measured in Cotton Blue
H7008893	Cerinomyces favonius	10	8.3	2.7	0	14	3.9				measured in Cotton Blue
H7008893	Cerinomyces favonius	11	8.9	2.6	0	17	4	6			measured in Cotton Blue
H7008893	Cerinomyces favonius	12	9	2.9	0	14	3.5	11			measured in Cotton Blue
H7008893	Cerinomyces favonius	13	8.8	2.8	0	12	3.5	11			measured in Cotton Blue
H7008893	Cerinomyces favonius	14	8.6	2.7	0	16	3.5	13			measured in Cotton Blue
H7008893	Cerinomyces favonius	15	7.8	2.8	0	11	4.5	10			measured in Cotton Blue
H7008893	Cerinomyces favonius	16	8.3	3	0	11	4	9			measured in Cotton Blue
H7008893	Cerinomyces favonius	17	8.2	2.9	0	11	4	11			measured in Cotton Blue
H7008893	Cerinomyces favonius	18	10.2	2.6	0	14	3.5	6			measured in Cotton Blue
H7008893	Cerinomyces favonius	19	9.3	2.8	0	11	3.5	14			measured in Cotton Blue
H7008893	Cerinomyces favonius	20	9.5	2.7	0	16	5	14			measured in Cotton Blue
H7008893	Cerinomyces favonius	21	8	3	0	12	4	11			measured in Cotton Blue
H7008893	Cerinomyces favonius	22	8.4	2.7	0	8	4.5	7			measured in Cotton Blue
H7008893	Cerinomyces favonius	23	9	2.7	0	13	5	15			measured in Cotton Blue
H7008893	Cerinomyces favonius	24	8.2	3.1	0	15	4	16			measured in Cotton Blue
H7008893	Cerinomyces favonius	25	7.6	2.8	0	13	4	8			measured in Cotton Blue
H7008893	Cerinomyces favonius	26	9.6	2.6	0	15	3.5	14			measured in Cotton Blue
H7008893	Cerinomyces favonius	27	8.3	2.3	0	15	4	8			measured in Cotton Blue
H7008893	Cerinomyces favonius	28	8.9	2.8	0	15	3.5	15			measured in Cotton Blue
H7008893	Cerinomyces favonius	29	8.9	2.7	0	17	3.5	9			measured in Cotton Blue
H7008893	Cerinomyces favonius	30	9.1	2.8	0	10	4.5	10			measured in Cotton Blue
H7008894	Cerinomyces favonius	1	7.4	2.8	0	12.3	4				measured in Cotton Blue
H7008894	Cerinomyces favonius	2	7.2	2.9	0	13.7	3.8				measured in Cotton Blue
H7008894	Cerinomyces favonius	3	7.4	2.8	0	10.2	3.4				measured in Cotton Blue
H7008894	Cerinomyces favonius	4	8.2	2.4	0	12.3	4.1				measured in Cotton Blue
H7008894	Cerinomyces favonius	5	7.8	2.7	0	16.6	4.2				measured in Cotton Blue
H7008894	Cerinomyces favonius	6	6.3	2.4	0	13.3	3.8				measured in Cotton Blue
H7008894	Cerinomyces favonius	7	8.1	2.7	0	17.7	4.5				measured in Cotton Blue
H7008894	Cerinomyces favonius	8	7.9	2.6	0	17.5	4.3				measured in Cotton Blue
H7008894	Cerinomyces favonius	9	7.3	2.7	0	12.3	4.3				measured in Cotton Blue
H7008894	Cerinomyces favonius	10	8.8	2.8	0	15.2	4.2				measured in Cotton Blue
H7008894	Cerinomyces favonius	11	8	2.8	0						measured in Cotton Blue
H7008894	Cerinomyces favonius	12	7.9	2.3	0						measured in Cotton Blue
H7008894	Cerinomyces favonius	13	8.7	2.9	0						measured in Cotton Blue
H7008894	Cerinomyces favonius	14	8	2.8	0						measured in Cotton Blue
H7008894	Cerinomyces favonius	15	8.1	2.7	0						measured in Cotton Blue
H7008894	Cerinomyces favonius	16	7.3	2.8	0						measured in Cotton Blue
H7008894	Cerinomyces favonius	17	7.2	2.8	0						measured in Cotton Blue
H7008894	Cerinomyces favonius	18	9.1	2.8	0						measured in Cotton Blue
H7008894	Cerinomyces favonius	19	7.1	2.5	0						measured in Cotton Blue
H7008894	Cerinomyces favonius	20	8.7	2.4	0						measured in Cotton Blue
H7008894	Cerinomyces favonius	21	10.8	3.1	0						measured in Cotton Blue
H7008894	Cerinomyces favonius	22	8.3	2.8	0						measured in Cotton Blue
H7008894	Cerinomyces favonius	23	8.6	2.7	0						measured in Cotton Blue
H7008894	Cerinomyces favonius	24	9.2	3	0						measured in Cotton Blue
H7008894	Cerinomyces favonius	25	8.8	2.7	0						measured in Cotton Blue
H7008894	Cerinomyces favonius	26	10.7	3	0						measured in Cotton Blue
H7008894	Cerinomyces favonius	27	10.3	3	0						measured in Cotton Blue
H7008894	Cerinomyces favonius	28	8.3	2.9	0						measured in Cotton Blue
H7008894	Cerinomyces favonius	29	8.2	2.8	0						measured in Cotton Blue
H7008894	Cerinomyces favonius	30	7.9	2.9	0						measured in Cotton Blue
H7009035	Dacryonaema macnabbii	1	13.4	5.1	0	49.06	6.56	8.34			measured in Cotton Blue
H7009035	Dacryonaema macnabbii	2	14.39	4.85	0	45.28	6.03	12.67			measured in Cotton Blue
H7009035	Dacryonaema macnabbii	3	15.4	5.02	0	39.71	4.49	14.93			measured in Cotton Blue
H7009035	Dacryonaema macnabbii	4	14.89	5.18	0	47.79	4.84	18.51			measured in Cotton Blue
H7009035	Dacryonaema macnabbii	5	15.49	4.91	0	34.93	4.42	16.32			measured in Cotton Blue
H7009035	Dacryonaema macnabbii	6	16.56	5.05	0	45.25	4.99	14.91			measured in Cotton Blue
H7009035	Dacryonaema macnabbii	7	15.06	5.25	0	44.6	5.28	14.54			measured in Cotton Blue
H7009035	Dacryonaema macnabbii	8	13.89	4.29	0	56.1	6.63	9.01			measured in Cotton Blue
H7009035	Dacryonaema macnabbii	9	14.72	4.44	0	49.18	5.09	16.72			measured in Cotton Blue
H7009035	Dacryonaema macnabbii	10	15.41	5.37	0	50.21	6.84	13.15			measured in Cotton Blue
H7009035	Dacryonaema macnabbii	11	14.09	4.42	0	40.25	6.01	14.57			measured in Cotton Blue
H7009035	Dacryonaema macnabbii	12	14.87	5.15	0	50.91	4.79	14.27			measured in Cotton Blue
H7009035	Dacryonaema macnabbii	13	13.95	4.72	0	52.85	4.15	14.58			measured in Cotton Blue
H7009035	Dacryonaema macnabbii	14	14.25	5.09	0	45.81	3.47	12.32			measured in Cotton Blue
H7009035	Dacryonaema macnabbii	15	15.07	4.9	0	55.93	5.37	9.08			measured in Cotton Blue
H7009035	Dacryonaema macnabbii	16	15.44	5.73	0	52.99	7.78	12.25			measured in Cotton Blue
H7009035	Dacryonaema macnabbii	17	14.78	4.71	0	45.52	4.31	28.13			measured in Cotton Blue
H7009035	Dacryonaema macnabbii	18	15.68	5.03	0						measured in Cotton Blue
H7009035	Dacryonaema macnabbii	19	14.52	5.42	0						measured in Cotton Blue
H7009035	Dacryonaema macnabbii	20	17.45	4.46	0						measured in Cotton Blue
H7009035	Dacryonaema macnabbii	21	13.25	4.51	0						measured in Cotton Blue
H7009035	Dacryonaema macnabbii	22	14.85	4.91	0						measured in Cotton Blue
H7009038	Unilacryma bispora	1	16.5	8.58	0	72.77	7.01	16.97			measured in Cotton Blue
H7009038	Unilacryma bispora	2	11.05	8.79	0	68.63	8.72	12.18			measured in Cotton Blue
H7009038	Unilacryma bispora	3	12.34	7.96	0	63.97	5.69	12.98			measured in Cotton Blue
H7009038	Unilacryma bispora	4	10.71	8.29	0	57.92	6.86	16.27			measured in Cotton Blue
H7009038	Unilacryma bispora	5				73.47	6.61	30.33			measured in Cotton Blue
H7009038	Unilacryma bispora	6				69.28	7.35	20.26			measured in Cotton Blue
H7009038	Unilacryma bispora	7				59.21	5.93	14.73			measured in Cotton Blue
H7009038	Unilacryma bispora	8				74.09	5.97	23.99			measured in Cotton Blue
H7009038	Unilacryma bispora	9				74.97	6.85	30.85			measured in Cotton Blue
H7009038	Unilacryma bispora	10				65.84	6.01	13.94			measured in Cotton Blue
H7009038	Unilacryma bispora	11				102.43	6.22	37.24			measured in Cotton Blue
H7009038	Unilacryma bispora	12				77.14	6.89	27.13			measured in Cotton Blue
H7009038	Unilacryma bispora	13				70.19	6.52	26.16			measured in Cotton Blue
H7009038	Unilacryma bispora	14				82.19	5.79	17.03			measured in Cotton Blue
H7009038	Unilacryma bispora	15				97.03	5.39	19.03			measured in Cotton Blue
H7009038	Unilacryma bispora	16				80.15	5.45	22.33			measured in Cotton Blue
H7009038	Unilacryma bispora	17				83.67	5.82	27.07			measured in Cotton Blue
H7009038	Unilacryma bispora	18				93.1	7.02	23.75			measured in Cotton Blue
H7009038	Unilacryma bispora	19				84.47	6.73	27.82			measured in Cotton Blue
H7009708	Cerinomyces aeneus	1	9.89	3.49	1						measured in Cotton Blue
H7009708	Cerinomyces aeneus	2	8.75	3.46	0						measured in Cotton Blue
H7009708	Cerinomyces aeneus	3	8.57	3.7	0						measured in Cotton Blue
H7009708	Cerinomyces aeneus	4	9.3	3.7	0						measured in Cotton Blue
H7009708	Cerinomyces aeneus	5	9.24	3.68	0						measured in Cotton Blue
H7009708	Cerinomyces aeneus	6	10.47	3.81	0						measured in Cotton Blue
H7009708	Cerinomyces aeneus	7	8.5	3.84	0						measured in Cotton Blue
H7009708	Cerinomyces aeneus	8	8.57	3.53	0						measured in Cotton Blue
H7009708	Cerinomyces aeneus	9	9.24	3.98	0						measured in Cotton Blue
H7009708	Cerinomyces aeneus	10	10.7	3.58	0						measured in Cotton Blue
H7009708	Cerinomyces aeneus	11	9.87	3.65	0						measured in Cotton Blue
H7009708	Cerinomyces aeneus	12	8.82	3.56	0						measured in Cotton Blue
H7009708	Cerinomyces aeneus	13	9.22	3.72	0						measured in Cotton Blue
H7009708	Cerinomyces aeneus	14	9.57	3.65	1						measured in Cotton Blue
H7009708	Cerinomyces aeneus	15	8.3	2.77	0						measured in Cotton Blue
H7009708	Cerinomyces aeneus	16	9.38	3.54	0						measured in Cotton Blue
H7009708	Cerinomyces aeneus	17	9.25	3.27	0						measured in Cotton Blue
H7009708	Cerinomyces aeneus	18	8.08	3.64	0						measured in Cotton Blue
H7009708	Cerinomyces aeneus	19	9.02	3.47	0						measured in Cotton Blue
H7009708	Cerinomyces aeneus	20	9.1	3.43	1						measured in Cotton Blue
H7009708	Cerinomyces aeneus	21	9.35	3.68	1						measured in Cotton Blue
H7009708	Cerinomyces aeneus	22	8.92	3.07	0						measured in Cotton Blue
H7009708	Cerinomyces aeneus	23	8.5	3.18	0						measured in Cotton Blue
H7009708	Cerinomyces aeneus	24	9.74	2.87	0						measured in Cotton Blue
H7009708	Cerinomyces aeneus	25	9.71	3.53	0						measured in Cotton Blue
H7009708	Cerinomyces aeneus	26	9.45	3.63	0						measured in Cotton Blue
H7009708	Cerinomyces aeneus	27	10.05	3.54	1						measured in Cotton Blue
H7009708	Cerinomyces aeneus	28	9.04	3.33	0						measured in Cotton Blue
H7009708	Cerinomyces aeneus	29	8.72	3.35	1						measured in Cotton Blue
H7009708	Cerinomyces aeneus	30	8.02	2.86	1						measured in Cotton Blue
H7009708	Cerinomyces aeneus	31	10.02	3.55	0						measured in Cotton Blue
H7009708	Cerinomyces aeneus	32	9.24	3.16	0						measured in Cotton Blue
H7009708	Cerinomyces aeneus	33	8.84	3.43	1						measured in Cotton Blue
H7009708	Cerinomyces aeneus	34	8.56	3.02	0						measured in Cotton Blue
H7009708	Cerinomyces aeneus	35	8.21	2.98	1						measured in Cotton Blue
H7009708	Cerinomyces aeneus	36	10.34	3.54	0						measured in Cotton Blue
H7009708	Cerinomyces aeneus	37	9.96	3.53	0						measured in Cotton Blue
H7009708	Cerinomyces aeneus	38	8.93	3.58	0						measured in Cotton Blue
H7009708	Cerinomyces aeneus	39	9.58	3.72	0						measured in Cotton Blue
H7009708	Cerinomyces aeneus	40	9.58	3.44	0						measured in Cotton Blue
H7009708	Cerinomyces aeneus	41	7.86	3.6	0						measured in Cotton Blue
H7009708	Cerinomyces aeneus	42	7.92	3.52	0						measured in Cotton Blue
H7009708	Cerinomyces aeneus	43	8.6	3.2	0						measured in Cotton Blue
H7009708	Cerinomyces aeneus	44	8.22	3.06	0						measured in Cotton Blue
H7009708	Cerinomyces aeneus	45	8.63	3.12	0						measured in Cotton Blue
H7009708	Cerinomyces aeneus	46	9.02	3.55	0						measured in Cotton Blue
H7009708	Cerinomyces aeneus	47	9.59	4.1	0						measured in Cotton Blue
H7009708	Cerinomyces aeneus	48	10.38	3.7	0						measured in Cotton Blue
H7009708	Cerinomyces aeneus	49	9.18	3.49	0						measured in Cotton Blue
H7009708	Cerinomyces aeneus	50	8.33	3.55	0						measured in Cotton Blue
H7009708	Cerinomyces aeneus	51	9.05	3.64	0						measured in Cotton Blue
H7009708	Cerinomyces aeneus	52	9.13	3.58	1						measured in Cotton Blue
H7009708	Cerinomyces aeneus	53	8.34	3.5	1						measured in Cotton Blue
H7009708	Cerinomyces aeneus	54	8.63	3.47	0						measured in Cotton Blue
H7009708	Cerinomyces aeneus	55	9.05	3.69	0						measured in Cotton Blue
H7009708	Cerinomyces aeneus	56	9.54	3.85	0						measured in Cotton Blue
H7009708	Cerinomyces aeneus	57	8.94	3.54	0						measured in Cotton Blue
H7009708	Cerinomyces aeneus	58	9.79	3.26	0						measured in Cotton Blue
H7009708	Cerinomyces aeneus	59	9.21	3.64	1						measured in Cotton Blue
H7009711	Cerinomyces tristis	1	7.8	3.5	0	12	3	9			measured in Cotton Blue
H7009711	Cerinomyces tristis	1	7.5	3.5	0						measured in Cotton Blue
H7009711	Cerinomyces tristis	2	8.2	4	0	15.5	3.5	14			measured in Cotton Blue
H7009711	Cerinomyces tristis	2	7.7	3	0						measured in Cotton Blue
H7009711	Cerinomyces tristis	3	6.5	3.2	0	15	3.5	15			measured in Cotton Blue
H7009711	Cerinomyces tristis	3	7.9	3	0						measured in Cotton Blue
H7009711	Cerinomyces tristis	4	8	4	0	16	3.5	13			measured in Cotton Blue
H7009711	Cerinomyces tristis	4	8	3.2	0						measured in Cotton Blue
H7009711	Cerinomyces tristis	5	5.3	2.7	0	14	3	8			measured in Cotton Blue
H7009711	Cerinomyces tristis	5	7.7	3.2	0						measured in Cotton Blue
H7009711	Cerinomyces tristis	6	7.2	3.5	0	16	4	9			measured in Cotton Blue
H7009711	Cerinomyces tristis	6	6.8	3.3	0						measured in Cotton Blue
H7009711	Cerinomyces tristis	7	8.2	3.5	0	13.5	4	8			measured in Cotton Blue
H7009711	Cerinomyces tristis	7	7.6	3.3	0						measured in Cotton Blue
H7009711	Cerinomyces tristis	8	6	3.1	0	16	3.5	10			measured in Cotton Blue
H7009711	Cerinomyces tristis	8	7.5	3.4	0						measured in Cotton Blue
H7009711	Cerinomyces tristis	9	7	3.5	0	17	3	10			measured in Cotton Blue
H7009711	Cerinomyces tristis	9	8.3	3.5	0						measured in Cotton Blue
H7009711	Cerinomyces tristis	10	6.5	3	0	17.5	4	7			measured in Cotton Blue
H7009711	Cerinomyces tristis	10	6.9	3.1	0						measured in Cotton Blue
H7009711	Cerinomyces tristis	11	6.8	3.6	0	13.5	2.5	16			measured in Cotton Blue
H7009711	Cerinomyces tristis	11	7.7	3.8	0						measured in Cotton Blue
H7009711	Cerinomyces tristis	12	6.5	3	0	14.5	4	10			measured in Cotton Blue
H7009711	Cerinomyces tristis	12	7.2	3.5	0						measured in Cotton Blue
H7009711	Cerinomyces tristis	13	6.7	3	0	12	4	11			measured in Cotton Blue
H7009711	Cerinomyces tristis	13	7.7	3.5	0						measured in Cotton Blue
H7009711	Cerinomyces tristis	14	6	3.8	0	17	4	9			measured in Cotton Blue
H7009711	Cerinomyces tristis	14	7.2	3.6	0						measured in Cotton Blue
H7009711	Cerinomyces tristis	15	7.2	3.2	0	21	3.5	9			measured in Cotton Blue
H7009711	Cerinomyces tristis	15	7.5	3.3	0						measured in Cotton Blue
H7009711	Cerinomyces tristis	16	6.9	4	0	21	3.5	7			measured in Cotton Blue
H7009711	Cerinomyces tristis	16	8.5	3.9	0						measured in Cotton Blue
H7009711	Cerinomyces tristis	17	6.5	3.5	0	22	4	8			measured in Cotton Blue
H7009711	Cerinomyces tristis	17	7.2	3.3	0						measured in Cotton Blue
H7009711	Cerinomyces tristis	18	6.6	3.5	0	20	4	6			measured in Cotton Blue
H7009711	Cerinomyces tristis	18	6.4	3.1	0						measured in Cotton Blue
H7009711	Cerinomyces tristis	19	7	3.4	0	17	3	10			measured in Cotton Blue
H7009711	Cerinomyces tristis	19	7.8	3.2	0						measured in Cotton Blue
H7009711	Cerinomyces tristis	20	6.2	3.2	0	21	4	6			measured in Cotton Blue
H7009711	Cerinomyces tristis	20	8	3.3	0						measured in Cotton Blue
H7009711	Cerinomyces tristis	21	7	3.5	0	16	3.5	12			measured in Cotton Blue
H7009711	Cerinomyces tristis	21	7.7	3.4	0						measured in Cotton Blue
H7009711	Cerinomyces tristis	22	8.9	3.2	0	12	3.5	11			measured in Cotton Blue
H7009711	Cerinomyces tristis	22	7.5	3.5	0						measured in Cotton Blue
H7009711	Cerinomyces tristis	23	8.8	3.3	0	21	3.5	9			measured in Cotton Blue
H7009711	Cerinomyces tristis	23	7	3.5	0						measured in Cotton Blue
H7009711	Cerinomyces tristis	24	7.1	3.1	0	13	4.5	14			measured in Cotton Blue
[truncated: 3,148 more rows]
