# Supplementary material for: Revision of Cerinomyces (Dacrymycetes, Basidiomycota) with notes on morphologically and historically related taxa
Source: Stud Mycol. 2021 Dec 1;99:100117. doi: 10.1016/j.simyco.2021.100117 (PMC8645972; doi:10.1016/j.simyco.2021.100117)
Supplement: Multimedia component 3 [file mmc3.csv]

taxon	n of sequences parsed by UNITE	0.0% species hypotheses	0.5% species hypotheses	1.0% species hypotheses	1.5% species hypotheses	2.0% species hypotheses	2.5% species hypotheses	3.0% species hypotheses
Cerinomyces aculeatus	1	SH2231400.08FU	SH1920298.08FU	SH1712016.08FU	SH1546797.08FU	SH1406565.08FU	SH1283672.08FU	SH1173811.08FU
Cerinomyces aeneus	3	SH3669776.08FU, SH3669782.08FU, SH3669809.08FU	SH3631707.08FU, SH3631712.08FU, SH3631735.08FU	SH3611481.08FU, SH3611505.08FU	SH3597581.08FU	SH3586626.08FU	SH3577525.08FU	SH3569743.08FU
Cerinomyces enatus	1	SH2583381.08FU	SH2112598.08FU	SH1848685.08FU	SH1655476.08FU	SH1497815.08FU	SH1362489.08FU	SH1243212.08FU
Cerinomyces albosporus	1	SH3669770.08FU	SH3631702.08FU	SH3611476.08FU	SH3597576.08FU	SH3586622.08FU	SH3577521.08FU	SH3569739.08FU
Cerinomyces atrans	1	SH2231399.08FU	SH1920297.08FU	SH1712015.08FU	SH1546796.08FU	SH1406564.08FU	SH1283671.08FU	SH1173810.08FU
Cerinomyces borealis	2	SH3669773.08FU, SH3669774.08FU	SH3631704.08FU, SH3631705.08FU	SH3611478.08FU, SH3611479.08FU	SH3597578.08FU, SH3597579.08FU	SH3586624.08FU	SH3577523.08FU	SH3569741.08FU
Cerinomyces canadensis	2	SH3669790.08FU, SH3669804.08FU	SH3631720.08FU	SH3611492.08FU	SH3597591.08FU	SH3586635.08FU	SH3577533.08FU	SH3569750.08FU
Cerinomyces concretus	1	SH3669779.08FU	SH3631709.08FU	SH3611483.08FU	SH3597583.08FU	SH3586628.08FU	SH3577527.08FU	SH3569745.08FU
Cerinomyces creber	1	SH3669814.08FU	SH3631740.08FU	SH3611508.08FU	SH3597601.08FU	SH3586642.08FU	SH3577539.08FU	SH3569756.08FU
Cerinomyces enterolaxus	8	SH2587594.08FU, SH3669794.08FU, SH3669795.08FU, SH3669796.08FU, SH3669797.08FU, SH3669798.08FU, SH3669799.08FU, SH3669800.08FU	SH2116811.08FU, SH3631722.08FU, SH3631723.08FU, SH3631724.08FU, SH3631725.08FU, SH3631726.08FU, SH3631727.08FU, SH3631728.08FU	SH1852898.08FU, SH3611493.08FU, SH3611494.08FU, SH3611495.08FU, SH3611496.08FU, SH3611497.08FU, SH3611498.08FU, SH3611499.08FU	SH1659689.08FU, SH3597592.08FU, SH3597593.08FU, SH3597594.08FU, SH3597595.08FU	SH1502028.08FU, SH3586636.08FU, SH3586637.08FU	SH1366702.08FU, SH3577534.08FU	SH1247425.08FU, SH3569751.08FU
Cerinomyces favonius	1	SH3669807.08FU	SH3631733.08FU	SH3611503.08FU	SH3597598.08FU	SH3586640.08FU	SH3577537.08FU	SH3569754.08FU
Cerinomyces lipoferus	2	SH3669765.08FU, SH3669808.08FU	SH3631697.08FU, SH3631734.08FU	SH3611471.08FU, SH3611504.08FU	SH3597572.08FU	SH3586618.08FU	SH3577517.08FU	SH3569735.08FU
Cerinomyces nepalensis	1	SH3669778.08FU	SH3631708.08FU	SH3611482.08FU	SH3597582.08FU	SH3586627.08FU	SH3577526.08FU	SH3569744.08FU
Cerinomyces neuhoffii	7	SH3669788.08FU, SH3669810.08FU, SH3669811.08FU, SH3669813.08FU, SH3669820.08FU, SH3669821.08FU, SH3669822.08FU	SH3631718.08FU, SH3631736.08FU, SH3631737.08FU, SH3631739.08FU, SH3631745.08FU, SH3631746.08FU, SH3631747.08FU	SH3611491.08FU, SH3611506.08FU	SH3597590.08FU, SH3597599.08FU	SH3586634.08FU	SH3577532.08FU	SH3569749.08FU
Cerinomyces pallidus	1	SH2231398.08FU	SH1920296.08FU	SH1712014.08FU	SH1546795.08FU	SH1406563.08FU	SH1283670.08FU	SH1173809.08FU
Cerinomyces tortus	6	SH3669780.08FU, SH3669781.08FU, SH3669817.08FU, SH3669818.08FU, SH3669819.08FU, SH3669823.08FU	SH3631710.08FU, SH3631711.08FU, SH3631742.08FU, SH3631743.08FU, SH3631744.08FU, SH3631748.08FU	SH3611484.08FU, SH3611485.08FU	SH3597584.08FU	SH3586629.08FU	SH3577528.08FU	SH3569746.08FU
Cerinomyces aff. tortus 1	2	SH3669812.08FU, SH3669815.08FU	SH3631738.08FU	SH3611507.08FU	SH3597600.08FU	SH3586641.08FU	SH3577538.08FU	SH3569755.08FU
Cerinomyces aff. tortus 2	1	SH3669816.08FU	SH3631741.08FU	SH3611509.08FU	SH3597602.08FU	SH3586643.08FU	SH3577540.08FU	SH3569757.08FU
Cerinomyces tristis	1	SH3669784.08FU	SH3631714.08FU	SH3611487.08FU	SH3597586.08FU	SH3586631.08FU	SH3577529.08FU	SH3569747.08FU
Cerinomyces volaticus	2	SH3669805.08FU, SH3669806.08FU	SH3631731.08FU, SH3631732.08FU	SH3611501.08FU, SH3611502.08FU	SH3597597.08FU	SH3586639.08FU	SH3577536.08FU	SH3569753.08FU
Dacrymyces burdsallii	1	SH2932633.08FU	SH2822021.08FU	SH2752855.08FU	SH2700400.08FU	SH2657408.08FU	SH2620732.08FU	SH2588682.08FU
Dacrymyces ceraceus	1	SH2932634.08FU	SH2822022.08FU	SH2752856.08FU	SH2700401.08FU	SH2657409.08FU	SH2620733.08FU	SH2588683.08FU
Dacrymyces cereus	1	SH3669801.08FU	SH3631729.08FU	SH3611500.08FU	SH3597596.08FU	SH3586638.08FU	SH3577535.08FU	SH3569752.08FU
Dacrymyces corticioides	5	SH3669771.08FU, SH3669772.08FU, SH3669791.08FU, SH3669792.08FU, SH3669793.08FU	SH3631703.08FU, SH3631721.08FU	SH3611477.08FU	SH3597577.08FU	SH3586623.08FU	SH3577522.08FU	SH3569740.08FU
Dacrymyces grandii	1	SH3669767.08FU	SH3631699.08FU	SH3611473.08FU	SH3597574.08FU	SH3586620.08FU	SH3577519.08FU	SH3569737.08FU
Dacrymyces grandinioides	2	SH3669762.08FU, SH3669768.08FU	SH3631694.08FU, SH3631700.08FU	SH3611469.08FU, SH3611474.08FU	SH3597570.08FU	SH3586616.08FU	SH3577515.08FU	SH3569733.08FU
Dacrymyces sobrius	2	SH2932628.08FU	SH2822016.08FU	SH2752851.08FU	SH2700396.08FU	SH2657404.08FU	SH2620729.08FU	SH2588679.08FU
Dacrymyces venustus	1	SH3669775.08FU	SH3631706.08FU	SH3611480.08FU	SH3597580.08FU	SH3586625.08FU	SH3577524.08FU	SH3569742.08FU
Dacrymyces aff. venustus 1	1	SH3669769.08FU	SH3631701.08FU	SH3611475.08FU	SH3597575.08FU	SH3586621.08FU	SH3577520.08FU	SH3569738.08FU
